# Supplementary material for: Dibut­yl{N′-[1-(5-chloro-2-oxidophenyl-κO)ethyl­idene]-3-hy­droxy-2-naphtho­hydrazidato-κ2 N′,O 2}tin(IV)
Source: Acta Crystallogr Sect E Struct Rep Online. 2010 Jun 16;66(Pt 7):m803. doi: 10.1107/S1600536810021896 (PMC3006936; doi:10.1107/S1600536810021896)
Supplement: Supplementary file 1 [file e-66-0m803-sup1.cif]

##############################################################################
###                                                                        ###
###        Electronic paper (Acta Crystallographica Section E)             ###
###                                                                        ###
##############################################################################
#                                                                            #
# This CIF contains the data in a paper accepted for publication in Acta     #
# Crystallographica Section E. It conforms to the requirements of Notes      #
# for Authors for Section E, and has been peer reviewed under the auspices   #
# of the IUCr Commission on Journals.                                        #
#                                                                            #
# Full details of the Crystallographic Information File format               #
# are given in the paper "The Crystallographic Information File (CIF):       #
# a New Standard Archive File for Crystallography" by S. R. Hall, F. H.      #
# Allen and I. D. Brown [Acta Cryst. (1991), A47, 655-685].                  #
#                                                                            #
# The current version of the core CIF dictionary is obtainable from          #
# ftp://ftp.iucr.org/pub/cif_core.dic. The current version number is 2.4.    #
#                                                                            #
# Software is freely available for graphical display of the structure(s) in  #
# this CIF.  For information consult the CIF home page http://www.iucr.org/  #
# cif/home.html                                                              #
#                                                                            #
# This file may be used for bona fide research purposes within the           #
# scientific community so long as proper attribution is given to the journal # 
# article from which it was obtained.                                        #
#                                                                            #
##############################################################################
                                             
data_I
_audit_creation_method     SHELXL-97
_chemical_name_systematic
;Dibutyl{<i>N</i>'-[1-(5-chloro-2-oxidophenyl-\k<i>O</i>)ethylidene]-
3-hydroxy-2-naphthohydrazidato-\k^2^<i>N</i>',<i>O</i>^2^}tin(IV)
;
_chemical_name_common     ?
_chemical_formula_moiety     'C27 H31 Cl N2 O3 Sn'
_chemical_formula_sum     'C27 H31 Cl N2 O3 Sn'
_chemical_formula_iupac     '[Sn (C4 H9)2 (C19 H13 Cl N2 O3)]'
_chemical_formula_weight     585.67
_chemical_melting_point     ?
_symmetry_cell_setting     monoclinic
_symmetry_space_group_name_H-M     'P 21/n'
_symmetry_space_group_name_Hall     '-P 2yn'
loop_
    _symmetry_equiv_pos_as_xyz
    'x, y, z'
    'x+1/2, -y+1/2, z+1/2'
    '-x, -y, -z'
    '-x-1/2, y-1/2, -z-1/2'
_cell_length_a     24.8256(13)
_cell_length_b     7.1994(4)
_cell_length_c     28.3649(15)
_cell_angle_alpha     90
_cell_angle_beta     96.3760(10)
_cell_angle_gamma     90
_cell_volume     5038.3(5)
_cell_formula_units_Z     8
_cell_measurement_reflns_used     9440
_cell_measurement_theta_min     2.95
_cell_measurement_theta_max     28.28
_cell_measurement_temperature     100(2)
_exptl_crystal_description     Prism
_exptl_crystal_colour     Yellow
_exptl_crystal_size_max     0.25
_exptl_crystal_size_mid     0.25
_exptl_crystal_size_min     0.15
_exptl_crystal_density_diffrn     1.544
_exptl_crystal_density_meas     ?
_exptl_crystal_density_method     'not measured'
_exptl_crystal_F_000     2384
_exptl_absorpt_coefficient_mu     1.152
_exptl_absorpt_correction_type     multi-scan
_exptl_absorpt_process_details     '(SADABS; Bruker, 2009)'
_exptl_absorpt_correction_T_min     0.7616
_exptl_absorpt_correction_T_max     0.8462
_exptl_special_details
;
;
_diffrn_ambient_temperature     100(2)
_diffrn_radiation_type     MoK\a
_diffrn_radiation_wavelength     0.71073
_diffrn_radiation_source     'fine-focus sealed tube'
_diffrn_radiation_monochromator     graphite
_diffrn_measurement_device_type     'Bruker APEXII CCD area-detector'
_diffrn_measurement_method     '\w scans'
_diffrn_detector_area_resol_mean     ?
_diffrn_reflns_number     37459
_diffrn_reflns_av_R_equivalents     0.0322
_diffrn_reflns_av_sigmaI/netI     0.0282
_diffrn_reflns_theta_min     1.03
_diffrn_reflns_theta_max     25.00
_diffrn_reflns_theta_full     25.00
_diffrn_measured_fraction_theta_max     0.999
_diffrn_measured_fraction_theta_full     0.999
_diffrn_reflns_limit_h_min     -29
_diffrn_reflns_limit_h_max     29
_diffrn_reflns_limit_k_min     -8
_diffrn_reflns_limit_k_max     8
_diffrn_reflns_limit_l_min     -33
_diffrn_reflns_limit_l_max     33
_diffrn_standards_number     0
_diffrn_standards_interval_count     ?
_diffrn_standards_interval_time     ?
_diffrn_standards_decay_%     ?
_refine_special_details
;
Refinement of <i>F</i>^2^ against ALL reflections. The weighted <i>R</i>-factor
<i>wR</i> and
goodness of fit <i>S</i> are based on <i>F</i>^2^, conventional
<i>R</i>-factors <i>R</i> are based
on <i>F</i>, with <i>F</i> set to zero for negative <i>F</i>^2^. The threshold
expression of
<i>F</i>^2^ > \s(<i>F</i>^2^) is used only for calculating <i>R</i>-factors(gt)
<i>etc</i>. and is
not relevant to the choice of reflections for refinement. <i>R</i>-factors
based
on <i>F</i>^2^ are statistically about twice as large as those based on
<i>F</i>, and <i>R</i>-
factors based on ALL data will be even larger.
;
_reflns_number_total     8881
_reflns_number_gt     8369
_reflns_threshold_expression     'I>2\s(I)'
_refine_ls_structure_factor_coef     Fsqd
_refine_ls_matrix_type     full
_refine_ls_R_factor_all     0.0532
_refine_ls_R_factor_gt     0.0498
_refine_ls_wR_factor_gt     0.0994
_refine_ls_wR_factor_ref     0.1008
_refine_ls_goodness_of_fit_ref     1.315
_refine_ls_restrained_S_all     1.315
_refine_ls_number_reflns     8881
_refine_ls_number_parameters     621
_refine_ls_number_restraints     0
_refine_ls_hydrogen_treatment     constr
_refine_ls_weighting_scheme     calc
_refine_ls_weighting_details
        'calc w=1/[\s^2^(Fo^2^)+(0.0158P)^2^+27.1939P] where P=(Fo^2^+2Fc^2^)/3'
_atom_sites_solution_hydrogens     geom
_atom_sites_solution_primary     direct
_atom_sites_solution_secondary     difmap
_refine_ls_shift/su_max     0.002
_refine_ls_shift/su_mean     0.000
_refine_diff_density_max     0.822
_refine_diff_density_min     -1.496
_refine_ls_extinction_method     none
_refine_ls_extinction_coef     ?
loop_
    _atom_type_symbol
    _atom_type_description
    _atom_type_scat_dispersion_real
    _atom_type_scat_dispersion_imag
    _atom_type_scat_source
    'C' 'C' 0.0033 0.0016
                         'International Tables Vol C Tables 4.2.6.8 and 6.1.1.4'
    'H' 'H' 0.0000 0.0000
                         'International Tables Vol C Tables 4.2.6.8 and 6.1.1.4'
    'N' 'N' 0.0061 0.0033
                         'International Tables Vol C Tables 4.2.6.8 and 6.1.1.4'
    'O' 'O' 0.0106 0.0060
                         'International Tables Vol C Tables 4.2.6.8 and 6.1.1.4'
    'Cl' 'Cl' 0.1484 0.1585
                         'International Tables Vol C Tables 4.2.6.8 and 6.1.1.4'
    'Sn' 'Sn' -0.6537 1.4246
                         'International Tables Vol C Tables 4.2.6.8 and 6.1.1.4'
_computing_data_collection     'APEX2 (Bruker, 2009)'
_computing_cell_refinement     'SAINT (Bruker, 2009)'
_computing_data_reduction     'SAINT (Bruker, 2009)'
_computing_structure_solution     'SHELXS97 (Sheldrick, 2008)'
_computing_structure_refinement     'SHELXL97 (Sheldrick, 2008)'
_computing_molecular_graphics     'XSEED (Barbour, 2001)'
_computing_publication_material     '<i>publCIF</i> (Westrip, 2010)'
loop_
    _atom_site_type_symbol
    _atom_site_label
    _atom_site_fract_x
    _atom_site_fract_y
    _atom_site_fract_z
    _atom_site_U_iso_or_equiv
    _atom_site_adp_type
    _atom_site_calc_flag
    _atom_site_refinement_flags
    _atom_site_occupancy
    _atom_site_disorder_assembly
    _atom_site_disorder_group
    Sn Sn1 0.339899(13) 0.57545(4) 0.642199(11) 0.01339(9) Uani d . 1 . .
    Sn Sn2 0.663321(13) 0.45272(4) 0.866500(11) 0.01362(9) Uani d . 1 . .
    Cl Cl1 0.09889(5) 0.79045(19) 0.48251(5) 0.0265(3) Uani d . 1 . .
    Cl Cl2 0.90500(5) 0.15766(18) 1.01382(4) 0.0222(3) Uani d . 1 . .
    N N1 0.26021(16) 0.6163(5) 0.66655(13) 0.0155(9) Uani d . 1 . .
    N N2 0.26107(16) 0.6250(5) 0.71576(13) 0.0156(9) Uani d . 1 . .
    N N3 0.73912(16) 0.3783(5) 0.83779(13) 0.0143(8) Uani d . 1 . .
    N N4 0.73331(17) 0.3608(5) 0.78836(13) 0.0154(9) Uani d . 1 . .
    O O1 0.29315(13) 0.4587(5) 0.58494(11) 0.0181(7) Uani d . 1 . .
    O O2 0.35201(13) 0.6827(5) 0.71334(11) 0.0169(7) Uani d . 1 . .
    O O3 0.22477(14) 0.5987(6) 0.79810(12) 0.0249(8) Uani d . 1 . .
    H H3A 0.2236 0.5980 0.7684 0.037 Uiso calc R 1 . .
    O O4 0.71848(14) 0.5613(5) 0.91961(11) 0.0190(7) Uani d . 1 . .
    O O5 0.64255(13) 0.3284(5) 0.79779(11) 0.0172(7) Uani d . 1 . .
    O O6 0.76138(14) 0.3611(6) 0.70211(12) 0.0240(8) Uani d . 1 . .
    H H6A 0.7662 0.3611 0.7319 0.036 Uiso calc R 1 . .
    C C1 0.2097(2) 0.6282(6) 0.58896(17) 0.0161(10) Uani d . 1 . .
    C C2 0.24893(19) 0.5410(6) 0.56375(17) 0.0158(10) Uani d . 1 . .
    C C3 0.2405(2) 0.5362(7) 0.51393(17) 0.0180(10) Uani d . 1 . .
    H H3 0.2668 0.4781 0.4970 0.022 Uiso calc R 1 . .
    C C4 0.1953(2) 0.6129(7) 0.48898(17) 0.0175(10) Uani d . 1 . .
    H H4 0.1905 0.6096 0.4553 0.021 Uiso calc R 1 . .
    C C5 0.1570(2) 0.6953(7) 0.51414(18) 0.0191(11) Uani d . 1 . .
    C C6 0.1634(2) 0.7064(7) 0.56248(17) 0.0185(11) Uani d . 1 . .
    H H6 0.1367 0.7670 0.5785 0.022 Uiso calc R 1 . .
    C C7 0.2130(2) 0.6357(6) 0.64094(17) 0.0157(10) Uani d . 1 . .
    C C8 0.3104(2) 0.6565(6) 0.73630(16) 0.0144(10) Uani d . 1 . .
    C C9 0.3190(2) 0.6643(6) 0.78861(17) 0.0157(10) Uani d . 1 . .
    C C10 0.27594(19) 0.6359(7) 0.81743(17) 0.0167(10) Uani d . 1 . .
    C C11 0.2865(2) 0.6438(7) 0.86580(17) 0.0188(11) Uani d . 1 . .
    H H11 0.2580 0.6214 0.8847 0.023 Uiso calc R 1 . .
    C C12 0.3386(2) 0.6845(7) 0.88818(17) 0.0174(10) Uani d . 1 . .
    C C13 0.3501(2) 0.7017(7) 0.93840(18) 0.0221(11) Uani d . 1 . .
    H H13 0.3221 0.6813 0.9581 0.027 Uiso calc R 1 . .
    C C14 0.4011(2) 0.7474(7) 0.95847(18) 0.0253(12) Uani d . 1 . .
    H H14 0.4079 0.7604 0.9919 0.030 Uiso calc R 1 . .
    C C15 0.4434(2) 0.7753(8) 0.93039(18) 0.0258(12) Uani d . 1 . .
    H H15 0.4786 0.8063 0.9450 0.031 Uiso calc R 1 . .
    C C16 0.4345(2) 0.7584(7) 0.88228(18) 0.0231(11) Uani d . 1 . .
    H H16 0.4636 0.7767 0.8636 0.028 Uiso calc R 1 . .
    C C17 0.3820(2) 0.7133(6) 0.85986(17) 0.0164(10) Uani d . 1 . .
    C C18 0.3703(2) 0.7002(6) 0.81034(17) 0.0164(10) Uani d . 1 . .
    H H18 0.3989 0.7169 0.7911 0.020 Uiso calc R 1 . .
    C C19 0.1629(2) 0.6682(7) 0.66458(18) 0.0198(11) Uani d . 1 . .
    H H19A 0.1657 0.6011 0.6948 0.030 Uiso calc R 1 . .
    H H19B 0.1313 0.6234 0.6440 0.030 Uiso calc R 1 . .
    H H19C 0.1589 0.8014 0.6704 0.030 Uiso calc R 1 . .
    C C20 0.3635(2) 0.8241(7) 0.60966(17) 0.0181(10) Uani d . 1 . .
    H H20A 0.3316 0.8751 0.5898 0.022 Uiso calc R 1 . .
    H H20B 0.3745 0.9162 0.6348 0.022 Uiso calc R 1 . .
    C C21 0.4097(2) 0.8011(7) 0.57894(17) 0.0196(11) Uani d . 1 . .
    H H21A 0.3985 0.7128 0.5529 0.024 Uiso calc R 1 . .
    H H21B 0.4172 0.9222 0.5645 0.024 Uiso calc R 1 . .
    C C22 0.4611(2) 0.7306(8) 0.60696(19) 0.0261(12) Uani d . 1 . .
    H H22A 0.4533 0.6115 0.6222 0.031 Uiso calc R 1 . .
    H H22B 0.4729 0.8208 0.6324 0.031 Uiso calc R 1 . .
    C C23 0.5069(2) 0.7017(8) 0.5766(2) 0.0341(14) Uani d . 1 . .
    H H23A 0.5391 0.6569 0.5965 0.051 Uiso calc R 1 . .
    H H23B 0.5153 0.8196 0.5618 0.051 Uiso calc R 1 . .
    H H23C 0.4960 0.6098 0.5519 0.051 Uiso calc R 1 . .
    C C24 0.3781(2) 0.3161(6) 0.66053(16) 0.0158(10) Uani d . 1 . .
    H H24A 0.3497 0.2197 0.6606 0.019 Uiso calc R 1 . .
    H H24B 0.4013 0.2827 0.6356 0.019 Uiso calc R 1 . .
    C C25 0.4127(2) 0.3118(7) 0.70831(18) 0.0218(11) Uani d . 1 . .
    H H25A 0.3916 0.3649 0.7327 0.026 Uiso calc R 1 . .
    H H25B 0.4449 0.3916 0.7066 0.026 Uiso calc R 1 . .
    C C26 0.4315(2) 0.1172(7) 0.72372(18) 0.0233(12) Uani d . 1 . .
    H H26A 0.4526 0.0628 0.6995 0.028 Uiso calc R 1 . .
    H H26B 0.3996 0.0371 0.7263 0.028 Uiso calc R 1 . .
    C C27 0.4666(2) 0.1227(9) 0.7715(2) 0.0330(14) Uani d . 1 . .
    H H27A 0.4744 -0.0044 0.7826 0.050 Uiso calc R 1 . .
    H H27B 0.4472 0.1888 0.7947 0.050 Uiso calc R 1 . .
    H H27C 0.5007 0.1873 0.7679 0.050 Uiso calc R 1 . .
    C C28 0.79522(19) 0.3650(6) 0.91222(16) 0.0143(10) Uani d . 1 . .
    C C29 0.76097(18) 0.4648(6) 0.93933(16) 0.0133(9) Uani d . 1 . .
    C C30 0.7725(2) 0.4687(7) 0.98883(17) 0.0168(10) Uani d . 1 . .
    H H30 0.7496 0.5376 1.0071 0.020 Uiso calc R 1 . .
    C C31 0.8163(2) 0.3747(7) 1.01155(17) 0.0167(10) Uani d . 1 . .
    H H31 0.8234 0.3775 1.0451 0.020 Uiso calc R 1 . .
    C C32 0.84958(19) 0.2763(6) 0.98459(17) 0.0150(10) Uani d . 1 . .
    C C33 0.84028(19) 0.2696(6) 0.93631(17) 0.0138(10) Uani d . 1 . .
    H H33 0.8640 0.2010 0.9188 0.017 Uiso calc R 1 . .
    C C34 0.7875(2) 0.3568(6) 0.86017(17) 0.0156(10) Uani d . 1 . .
    C C35 0.68199(19) 0.3368(6) 0.77180(17) 0.0153(10) Uani d . 1 . .
    C C36 0.66883(19) 0.3165(6) 0.71995(16) 0.0148(10) Uani d . 1 . .
    C C37 0.70804(19) 0.3304(7) 0.68733(17) 0.0165(10) Uani d . 1 . .
    C C38 0.69298(19) 0.3140(7) 0.63940(17) 0.0172(10) Uani d . 1 . .
    H H38 0.7196 0.3257 0.6180 0.021 Uiso calc R 1 . .
    C C39 0.6383(2) 0.2799(6) 0.62151(17) 0.0159(10) Uani d . 1 . .
    C C40 0.6216(2) 0.2574(7) 0.57239(18) 0.0221(11) Uani d . 1 . .
    H H40 0.6475 0.2685 0.5503 0.027 Uiso calc R 1 . .
    C C41 0.5690(2) 0.2201(7) 0.55652(18) 0.0236(12) Uani d . 1 . .
    H H41 0.5587 0.2024 0.5236 0.028 Uiso calc R 1 . .
    C C42 0.5290(2) 0.2073(7) 0.58903(18) 0.0237(12) Uani d . 1 . .
    H H42 0.4923 0.1828 0.5776 0.028 Uiso calc R 1 . .
    C C43 0.5438(2) 0.2303(7) 0.63622(18) 0.0223(11) Uani d . 1 . .
    H H43 0.5172 0.2222 0.6577 0.027 Uiso calc R 1 . .
    C C44 0.5990(2) 0.2664(6) 0.65380(17) 0.0164(10) Uani d . 1 . .
    C C45 0.6156(2) 0.2860(7) 0.70265(17) 0.0169(10) Uani d . 1 . .
    H H45 0.5892 0.2777 0.7244 0.020 Uiso calc R 1 . .
    C C46 0.8346(2) 0.3182(7) 0.83287(17) 0.0183(11) Uani d . 1 . .
    H H46A 0.8328 0.4006 0.8052 0.028 Uiso calc R 1 . .
    H H46B 0.8332 0.1886 0.8222 0.028 Uiso calc R 1 . .
    H H46C 0.8685 0.3401 0.8533 0.028 Uiso calc R 1 . .
    C C47 0.6361(2) 0.2234(7) 0.90457(18) 0.0217(11) Uani d . 1 . .
    H H47A 0.6578 0.1134 0.8975 0.026 Uiso calc R 1 . .
    H H47B 0.6443 0.2498 0.9389 0.026 Uiso calc R 1 . .
    C C48 0.5764(2) 0.1718(7) 0.89511(19) 0.0246(12) Uani d . 1 . .
    H H48A 0.5690 0.0651 0.9154 0.029 Uiso calc R 1 . .
    H H48B 0.5684 0.1324 0.8616 0.029 Uiso calc R 1 . .
    C C49 0.5389(2) 0.3319(7) 0.90469(19) 0.0229(11) Uani d . 1 . .
    H H49A 0.5518 0.3891 0.9356 0.028 Uiso calc R 1 . .
    H H49B 0.5404 0.4277 0.8798 0.028 Uiso calc R 1 . .
    C C50 0.4805(2) 0.2693(8) 0.9054(2) 0.0328(14) Uani d . 1 . .
    H H50A 0.4576 0.3775 0.9097 0.049 Uiso calc R 1 . .
    H H50B 0.4783 0.1822 0.9316 0.049 Uiso calc R 1 . .
    H H50C 0.4680 0.2079 0.8753 0.049 Uiso calc R 1 . .
    C C51 0.6336(2) 0.7244(7) 0.84806(17) 0.0185(11) Uani d . 1 . .
    H H51A 0.6049 0.7546 0.8684 0.022 Uiso calc R 1 . .
    H H51B 0.6636 0.8138 0.8560 0.022 Uiso calc R 1 . .
    C C52 0.61069(19) 0.7563(7) 0.79624(17) 0.0182(11) Uani d . 1 . .
    H H52A 0.6091 0.8918 0.7902 0.022 Uiso calc R 1 . .
    H H52B 0.6361 0.7021 0.7755 0.022 Uiso calc R 1 . .
    C C53 0.5552(2) 0.6757(7) 0.78225(18) 0.0220(11) Uani d . 1 . .
    H H53A 0.5294 0.7298 0.8027 0.026 Uiso calc R 1 . .
    H H53B 0.5564 0.5399 0.7878 0.026 Uiso calc R 1 . .
    C C54 0.5348(2) 0.7132(8) 0.73038(19) 0.0292(13) Uani d . 1 . .
    H H54A 0.4967 0.6758 0.7242 0.044 Uiso calc R 1 . .
    H H54B 0.5565 0.6418 0.7099 0.044 Uiso calc R 1 . .
    H H54C 0.5381 0.8460 0.7237 0.044 Uiso calc R 1 . .
loop_
    _atom_site_aniso_label
    _atom_site_aniso_U_11
    _atom_site_aniso_U_22
    _atom_site_aniso_U_33
    _atom_site_aniso_U_12
    _atom_site_aniso_U_13
    _atom_site_aniso_U_23
    Sn1 0.01504(18) 0.01007(16) 0.01526(16) 0.00157(13) 0.00262(12) 0.00071(12)
    Sn2 0.01455(18) 0.01240(16) 0.01387(16) 0.00251(13) 0.00139(12) -0.00070(13)
    Cl1 0.0267(7) 0.0260(7) 0.0248(7) 0.0067(6) -0.0070(5) 0.0001(5)
    Cl2 0.0198(6) 0.0236(6) 0.0222(6) 0.0062(5) -0.0030(5) 0.0017(5)
    N1 0.020(2) 0.012(2) 0.015(2) 0.0007(17) 0.0031(17) -0.0005(16)
    N2 0.018(2) 0.014(2) 0.014(2) 0.0022(17) 0.0020(16) 0.0017(16)
    N3 0.018(2) 0.0119(19) 0.0124(19) 0.0017(16) 0.0003(16) -0.0001(15)
    N4 0.021(2) 0.012(2) 0.013(2) 0.0044(17) 0.0009(16) -0.0008(16)
    O1 0.0158(18) 0.0165(17) 0.0218(17) 0.0034(14) 0.0014(14) -0.0027(14)
    O2 0.0186(18) 0.0145(17) 0.0179(17) 0.0014(14) 0.0039(14) -0.0009(14)
    O3 0.0180(19) 0.037(2) 0.0202(18) -0.0022(17) 0.0053(15) -0.0045(17)
    O4 0.0200(18) 0.0168(17) 0.0195(17) 0.0036(15) -0.0007(14) -0.0050(14)
    O5 0.0149(18) 0.0212(18) 0.0158(16) -0.0008(14) 0.0034(14) -0.0036(14)
    O6 0.0142(19) 0.038(2) 0.0196(18) 0.0012(16) 0.0028(14) -0.0021(17)
    C1 0.018(3) 0.008(2) 0.022(2) -0.0023(19) 0.001(2) 0.0013(19)
    C2 0.015(2) 0.009(2) 0.023(2) 0.0003(19) 0.0003(19) 0.001(2)
    C3 0.023(3) 0.010(2) 0.021(2) 0.000(2) 0.004(2) -0.001(2)
    C4 0.022(3) 0.014(2) 0.016(2) -0.002(2) 0.000(2) -0.0022(19)
    C5 0.021(3) 0.012(2) 0.023(3) 0.000(2) -0.003(2) 0.001(2)
    C6 0.021(3) 0.011(2) 0.023(3) 0.001(2) 0.002(2) -0.002(2)
    C7 0.021(3) 0.004(2) 0.022(3) -0.0004(19) 0.003(2) -0.0012(18)
    C8 0.020(3) 0.008(2) 0.016(2) 0.0071(19) 0.005(2) -0.0004(18)
    C9 0.018(3) 0.009(2) 0.021(2) 0.0017(19) 0.003(2) 0.0001(19)
    C10 0.011(2) 0.015(2) 0.025(3) 0.0046(19) 0.007(2) -0.001(2)
    C11 0.017(3) 0.017(3) 0.024(3) 0.004(2) 0.010(2) 0.002(2)
    C12 0.022(3) 0.011(2) 0.021(2) 0.005(2) 0.005(2) 0.0002(19)
    C13 0.031(3) 0.014(2) 0.022(3) 0.003(2) 0.006(2) 0.002(2)
    C14 0.042(3) 0.018(3) 0.015(2) 0.007(2) 0.000(2) 0.000(2)
    C15 0.029(3) 0.023(3) 0.023(3) 0.000(2) -0.006(2) 0.001(2)
    C16 0.025(3) 0.022(3) 0.022(3) 0.000(2) 0.002(2) 0.002(2)
    C17 0.020(3) 0.010(2) 0.020(2) 0.004(2) 0.003(2) 0.0007(19)
    C18 0.019(3) 0.011(2) 0.020(2) 0.003(2) 0.007(2) -0.0010(19)
    C19 0.020(3) 0.016(2) 0.023(3) 0.000(2) 0.002(2) 0.000(2)
    C20 0.019(3) 0.013(2) 0.023(3) 0.004(2) 0.006(2) 0.002(2)
    C21 0.023(3) 0.017(2) 0.019(2) -0.002(2) 0.003(2) 0.002(2)
    C22 0.027(3) 0.022(3) 0.029(3) -0.002(2) 0.004(2) 0.007(2)
    C23 0.029(3) 0.017(3) 0.058(4) -0.002(2) 0.011(3) 0.004(3)
    C24 0.020(3) 0.009(2) 0.019(2) 0.006(2) 0.004(2) 0.0058(19)
    C25 0.018(3) 0.023(3) 0.024(3) 0.006(2) 0.001(2) 0.004(2)
    C26 0.022(3) 0.025(3) 0.022(3) 0.008(2) 0.004(2) 0.007(2)
    C27 0.036(3) 0.034(3) 0.029(3) 0.014(3) 0.003(3) 0.009(3)
    C28 0.015(2) 0.011(2) 0.017(2) -0.0028(19) 0.0004(19) -0.0012(18)
    C29 0.009(2) 0.012(2) 0.019(2) -0.0032(19) 0.0009(18) -0.0004(19)
    C30 0.017(3) 0.013(2) 0.021(2) -0.004(2) 0.006(2) -0.004(2)
    C31 0.018(3) 0.013(2) 0.019(2) -0.003(2) 0.001(2) -0.0006(19)
    C32 0.010(2) 0.012(2) 0.022(3) 0.0022(19) -0.0038(19) -0.0013(19)
    C33 0.011(2) 0.009(2) 0.022(2) -0.0018(18) 0.0026(19) -0.0027(19)
    C34 0.019(3) 0.009(2) 0.019(2) -0.0020(19) 0.002(2) -0.0008(19)
    C35 0.014(3) 0.010(2) 0.022(2) 0.0049(19) 0.002(2) -0.0015(19)
    C36 0.017(3) 0.010(2) 0.017(2) 0.0046(19) 0.0026(19) 0.0000(19)
    C37 0.010(2) 0.014(2) 0.025(3) 0.0009(19) 0.004(2) -0.003(2)
    C38 0.013(2) 0.021(3) 0.019(2) 0.004(2) 0.0044(19) 0.000(2)
    C39 0.017(3) 0.012(2) 0.018(2) 0.007(2) 0.0003(19) 0.0004(19)
    C40 0.029(3) 0.017(3) 0.020(3) 0.005(2) 0.000(2) 0.000(2)
    C41 0.030(3) 0.020(3) 0.019(3) 0.003(2) -0.004(2) -0.003(2)
    C42 0.025(3) 0.018(3) 0.026(3) -0.003(2) -0.006(2) 0.002(2)
    C43 0.023(3) 0.020(3) 0.024(3) -0.002(2) 0.002(2) 0.000(2)
    C44 0.017(3) 0.012(2) 0.020(2) 0.003(2) -0.001(2) 0.0004(19)
    C45 0.016(3) 0.014(2) 0.021(2) 0.005(2) 0.003(2) -0.001(2)
    C46 0.023(3) 0.015(2) 0.017(2) 0.001(2) 0.001(2) -0.001(2)
    C47 0.027(3) 0.015(2) 0.024(3) 0.002(2) 0.006(2) 0.004(2)
    C48 0.034(3) 0.017(3) 0.024(3) -0.007(2) 0.008(2) 0.000(2)
    C49 0.023(3) 0.017(3) 0.029(3) 0.002(2) -0.001(2) 0.004(2)
    C50 0.023(3) 0.025(3) 0.052(4) -0.006(2) 0.011(3) -0.007(3)
    C51 0.019(3) 0.019(3) 0.018(2) 0.003(2) 0.005(2) 0.001(2)
    C52 0.011(2) 0.020(3) 0.024(3) 0.004(2) 0.003(2) 0.004(2)
    C53 0.013(3) 0.021(3) 0.032(3) 0.003(2) 0.002(2) 0.005(2)
    C54 0.030(3) 0.027(3) 0.029(3) 0.001(3) -0.007(2) 0.000(2)
_geom_special_details
;
All e.s.d.'s (except the e.s.d. in the dihedral angle between two l.s. planes)
are estimated using the full covariance matrix. The cell e.s.d.'s are taken
into account individually in the estimation of e.s.d.'s in distances, angles
and torsion angles; correlations between e.s.d.'s in cell parameters are only
used when they are defined by crystal symmetry. An approximate (isotropic)
treatment of cell e.s.d.'s is used for estimating e.s.d.'s involving l.s.
planes.
;
loop_
    _geom_bond_atom_site_label_1
    _geom_bond_atom_site_label_2
    _geom_bond_site_symmetry_2
    _geom_bond_distance
    _geom_bond_publ_flag
    Sn1 O1 . 2.067(3) ?
    Sn1 C20 . 2.126(5) ?
    Sn1 C24 . 2.132(4) ?
    Sn1 O2 . 2.150(3) ?
    Sn1 N1 . 2.186(4) ?
    Sn2 O4 . 2.073(3) ?
    Sn2 C47 . 2.123(5) ?
    Sn2 C51 . 2.135(5) ?
    Sn2 O5 . 2.155(3) ?
    Sn2 N3 . 2.198(4) ?
    Cl1 C5 . 1.751(5) ?
    Cl2 C32 . 1.748(5) ?
    N1 C7 . 1.316(6) ?
    N1 N2 . 1.395(5) ?
    N2 C8 . 1.316(6) ?
    N3 C34 . 1.304(6) ?
    N3 N4 . 1.399(5) ?
    N4 C35 . 1.319(6) ?
    O1 C2 . 1.331(6) ?
    O2 C8 . 1.294(6) ?
    O3 C10 . 1.353(6) ?
    O3 H3A . 0.8400 ?
    O4 C29 . 1.333(6) ?
    O5 C35 . 1.291(6) ?
    O6 C37 . 1.362(6) ?
    O6 H6A . 0.8400 ?
    C1 C2 . 1.417(7) ?
    C1 C6 . 1.418(7) ?
    C1 C7 . 1.469(7) ?
    C2 C3 . 1.406(7) ?
    C3 C4 . 1.374(7) ?
    C3 H3 . 0.9500 ?
    C4 C5 . 1.385(7) ?
    C4 H4 . 0.9500 ?
    C5 C6 . 1.365(7) ?
    C6 H6 . 0.9500 ?
    C7 C19 . 1.496(7) ?
    C8 C9 . 1.476(6) ?
    C9 C18 . 1.377(7) ?
    C9 C10 . 1.431(7) ?
    C10 C11 . 1.369(7) ?
    C11 C12 . 1.407(7) ?
    C11 H11 . 0.9500 ?
    C12 C13 . 1.427(7) ?
    C12 C17 . 1.427(7) ?
    C13 C14 . 1.370(8) ?
    C13 H13 . 0.9500 ?
    C14 C15 . 1.402(8) ?
    C14 H14 . 0.9500 ?
    C15 C16 . 1.363(7) ?
    C15 H15 . 0.9500 ?
    C16 C17 . 1.424(7) ?
    C16 H16 . 0.9500 ?
    C17 C18 . 1.405(7) ?
    C18 H18 . 0.9500 ?
    C19 H19A . 0.9800 ?
    C19 H19B . 0.9800 ?
    C19 H19C . 0.9800 ?
    C20 C21 . 1.525(7) ?
    C20 H20A . 0.9900 ?
    C20 H20B . 0.9900 ?
    C21 C22 . 1.514(7) ?
    C21 H21A . 0.9900 ?
    C21 H21B . 0.9900 ?
    C22 C23 . 1.514(8) ?
    C22 H22A . 0.9900 ?
    C22 H22B . 0.9900 ?
    C23 H23A . 0.9800 ?
    C23 H23B . 0.9800 ?
    C23 H23C . 0.9800 ?
    C24 C25 . 1.522(7) ?
    C24 H24A . 0.9900 ?
    C24 H24B . 0.9900 ?
    C25 C26 . 1.526(7) ?
    C25 H25A . 0.9900 ?
    C25 H25B . 0.9900 ?
    C26 C27 . 1.528(7) ?
    C26 H26A . 0.9900 ?
    C26 H26B . 0.9900 ?
    C27 H27A . 0.9800 ?
    C27 H27B . 0.9800 ?
    C27 H27C . 0.9800 ?
    C28 C29 . 1.406(7) ?
    C28 C33 . 1.421(7) ?
    C28 C34 . 1.469(6) ?
    C29 C30 . 1.402(6) ?
    C30 C31 . 1.378(7) ?
    C30 H30 . 0.9500 ?
    C31 C32 . 1.383(7) ?
    C31 H31 . 0.9500 ?
    C32 C33 . 1.364(7) ?
    C33 H33 . 0.9500 ?
    C34 C46 . 1.498(7) ?
    C35 C36 . 1.478(6) ?
    C36 C45 . 1.375(7) ?
    C36 C37 . 1.419(7) ?
    C37 C38 . 1.375(7) ?
    C38 C39 . 1.418(7) ?
    C38 H38 . 0.9500 ?
    C39 C44 . 1.414(7) ?
    C39 C40 . 1.418(7) ?
    C40 C41 . 1.359(8) ?
    C40 H40 . 0.9500 ?
    C41 C42 . 1.431(8) ?
    C41 H41 . 0.9500 ?
    C42 C43 . 1.358(7) ?
    C42 H42 . 0.9500 ?
    C43 C44 . 1.427(7) ?
    C43 H43 . 0.9500 ?
    C44 C45 . 1.408(7) ?
    C45 H45 . 0.9500 ?
    C46 H46A . 0.9800 ?
    C46 H46B . 0.9800 ?
    C46 H46C . 0.9800 ?
    C47 C48 . 1.524(7) ?
    C47 H47A . 0.9900 ?
    C47 H47B . 0.9900 ?
    C48 C49 . 1.525(7) ?
    C48 H48A . 0.9900 ?
    C48 H48B . 0.9900 ?
    C49 C50 . 1.519(7) ?
    C49 H49A . 0.9900 ?
    C49 H49B . 0.9900 ?
    C50 H50A . 0.9800 ?
    C50 H50B . 0.9800 ?
    C50 H50C . 0.9800 ?
    C51 C52 . 1.533(7) ?
    C51 H51A . 0.9900 ?
    C51 H51B . 0.9900 ?
    C52 C53 . 1.507(7) ?
    C52 H52A . 0.9900 ?
    C52 H52B . 0.9900 ?
    C53 C54 . 1.526(7) ?
    C53 H53A . 0.9900 ?
    C53 H53B . 0.9900 ?
    C54 H54A . 0.9800 ?
    C54 H54B . 0.9800 ?
    C54 H54C . 0.9800 ?
loop_
    _geom_angle_atom_site_label_1
    _geom_angle_atom_site_label_2
    _geom_angle_atom_site_label_3
    _geom_angle_site_symmetry_1
    _geom_angle_site_symmetry_3
    _geom_angle
    _geom_angle_publ_flag
    O1 Sn1 C20 . . 99.15(17) ?
    O1 Sn1 C24 . . 91.79(16) ?
    C20 Sn1 C24 . . 134.95(19) ?
    O1 Sn1 O2 . . 153.02(13) ?
    C20 Sn1 O2 . . 95.08(16) ?
    C24 Sn1 O2 . . 94.22(15) ?
    O1 Sn1 N1 . . 81.61(14) ?
    C20 Sn1 N1 . . 109.07(16) ?
    C24 Sn1 N1 . . 115.74(17) ?
    O2 Sn1 N1 . . 72.08(13) ?
    O4 Sn2 C47 . . 98.34(17) ?
    O4 Sn2 C51 . . 90.85(17) ?
    C47 Sn2 C51 . . 135.8(2) ?
    O4 Sn2 O5 . . 152.42(13) ?
    C47 Sn2 O5 . . 94.55(17) ?
    C51 Sn2 O5 . . 96.75(16) ?
    O4 Sn2 N3 . . 80.65(14) ?
    C47 Sn2 N3 . . 109.41(17) ?
    C51 Sn2 N3 . . 114.78(17) ?
    O5 Sn2 N3 . . 72.08(13) ?
    C7 N1 N2 . . 117.5(4) ?
    C7 N1 Sn1 . . 128.4(3) ?
    N2 N1 Sn1 . . 114.1(3) ?
    C8 N2 N1 . . 111.1(4) ?
    C34 N3 N4 . . 117.7(4) ?
    C34 N3 Sn2 . . 129.0(3) ?
    N4 N3 Sn2 . . 113.3(3) ?
    C35 N4 N3 . . 110.9(4) ?
    C2 O1 Sn1 . . 122.5(3) ?
    C8 O2 Sn1 . . 112.6(3) ?
    C10 O3 H3A . . 109.5 ?
    C29 O4 Sn2 . . 122.5(3) ?
    C35 O5 Sn2 . . 112.1(3) ?
    C37 O6 H6A . . 109.5 ?
    C2 C1 C6 . . 118.1(4) ?
    C2 C1 C7 . . 123.9(4) ?
    C6 C1 C7 . . 118.0(4) ?
    O1 C2 C3 . . 117.8(4) ?
    O1 C2 C1 . . 123.2(4) ?
    C3 C2 C1 . . 118.9(4) ?
    C4 C3 C2 . . 122.0(5) ?
    C4 C3 H3 . . 119.0 ?
    C2 C3 H3 . . 119.0 ?
    C3 C4 C5 . . 118.4(5) ?
    C3 C4 H4 . . 120.8 ?
    C5 C4 H4 . . 120.8 ?
    C6 C5 C4 . . 122.1(5) ?
    C6 C5 Cl1 . . 119.3(4) ?
    C4 C5 Cl1 . . 118.5(4) ?
    C5 C6 C1 . . 120.5(5) ?
    C5 C6 H6 . . 119.8 ?
    C1 C6 H6 . . 119.8 ?
    N1 C7 C1 . . 119.9(4) ?
    N1 C7 C19 . . 120.2(4) ?
    C1 C7 C19 . . 119.9(4) ?
    O2 C8 N2 . . 123.9(4) ?
    O2 C8 C9 . . 117.8(4) ?
    N2 C8 C9 . . 118.3(4) ?
    C18 C9 C10 . . 118.9(4) ?
    C18 C9 C8 . . 118.7(4) ?
    C10 C9 C8 . . 122.4(4) ?
    O3 C10 C11 . . 118.8(4) ?
    O3 C10 C9 . . 121.6(4) ?
    C11 C10 C9 . . 119.6(5) ?
    C10 C11 C12 . . 121.7(5) ?
    C10 C11 H11 . . 119.2 ?
    C12 C11 H11 . . 119.2 ?
    C11 C12 C13 . . 122.6(5) ?
    C11 C12 C17 . . 119.3(4) ?
    C13 C12 C17 . . 118.1(5) ?
    C14 C13 C12 . . 120.5(5) ?
    C14 C13 H13 . . 119.7 ?
    C12 C13 H13 . . 119.7 ?
    C13 C14 C15 . . 121.0(5) ?
    C13 C14 H14 . . 119.5 ?
    C15 C14 H14 . . 119.5 ?
    C16 C15 C14 . . 120.5(5) ?
    C16 C15 H15 . . 119.7 ?
    C14 C15 H15 . . 119.7 ?
    C15 C16 C17 . . 120.4(5) ?
    C15 C16 H16 . . 119.8 ?
    C17 C16 H16 . . 119.8 ?
    C18 C17 C16 . . 122.6(5) ?
    C18 C17 C12 . . 117.9(5) ?
    C16 C17 C12 . . 119.5(5) ?
    C9 C18 C17 . . 122.5(5) ?
    C9 C18 H18 . . 118.7 ?
    C17 C18 H18 . . 118.7 ?
    C7 C19 H19A . . 109.5 ?
    C7 C19 H19B . . 109.5 ?
    H19A C19 H19B . . 109.5 ?
    C7 C19 H19C . . 109.5 ?
    H19A C19 H19C . . 109.5 ?
    H19B C19 H19C . . 109.5 ?
    C21 C20 Sn1 . . 114.7(3) ?
    C21 C20 H20A . . 108.6 ?
    Sn1 C20 H20A . . 108.6 ?
    C21 C20 H20B . . 108.6 ?
    Sn1 C20 H20B . . 108.6 ?
    H20A C20 H20B . . 107.6 ?
    C22 C21 C20 . . 112.4(4) ?
    C22 C21 H21A . . 109.1 ?
    C20 C21 H21A . . 109.1 ?
    C22 C21 H21B . . 109.1 ?
    C20 C21 H21B . . 109.1 ?
    H21A C21 H21B . . 107.9 ?
    C21 C22 C23 . . 112.9(5) ?
    C21 C22 H22A . . 109.0 ?
    C23 C22 H22A . . 109.0 ?
    C21 C22 H22B . . 109.0 ?
    C23 C22 H22B . . 109.0 ?
    H22A C22 H22B . . 107.8 ?
    C22 C23 H23A . . 109.5 ?
    C22 C23 H23B . . 109.5 ?
    H23A C23 H23B . . 109.5 ?
    C22 C23 H23C . . 109.5 ?
    H23A C23 H23C . . 109.5 ?
    H23B C23 H23C . . 109.5 ?
    C25 C24 Sn1 . . 115.3(3) ?
    C25 C24 H24A . . 108.5 ?
    Sn1 C24 H24A . . 108.5 ?
    C25 C24 H24B . . 108.5 ?
    Sn1 C24 H24B . . 108.5 ?
    H24A C24 H24B . . 107.5 ?
    C24 C25 C26 . . 113.5(4) ?
    C24 C25 H25A . . 108.9 ?
    C26 C25 H25A . . 108.9 ?
    C24 C25 H25B . . 108.9 ?
    C26 C25 H25B . . 108.9 ?
    H25A C25 H25B . . 107.7 ?
    C25 C26 C27 . . 110.9(5) ?
    C25 C26 H26A . . 109.5 ?
    C27 C26 H26A . . 109.5 ?
    C25 C26 H26B . . 109.5 ?
    C27 C26 H26B . . 109.5 ?
    H26A C26 H26B . . 108.1 ?
    C26 C27 H27A . . 109.5 ?
    C26 C27 H27B . . 109.5 ?
    H27A C27 H27B . . 109.5 ?
    C26 C27 H27C . . 109.5 ?
    H27A C27 H27C . . 109.5 ?
    H27B C27 H27C . . 109.5 ?
    C29 C28 C33 . . 118.4(4) ?
    C29 C28 C34 . . 123.4(4) ?
    C33 C28 C34 . . 118.2(4) ?
    O4 C29 C30 . . 118.3(4) ?
    O4 C29 C28 . . 122.4(4) ?
    C30 C29 C28 . . 119.3(4) ?
    C31 C30 C29 . . 121.4(4) ?
    C31 C30 H30 . . 119.3 ?
    C29 C30 H30 . . 119.3 ?
    C30 C31 C32 . . 118.8(4) ?
    C30 C31 H31 . . 120.6 ?
    C32 C31 H31 . . 120.6 ?
    C33 C32 C31 . . 121.9(4) ?
    C33 C32 Cl2 . . 119.7(4) ?
    C31 C32 Cl2 . . 118.4(4) ?
    C32 C33 C28 . . 120.1(4) ?
    C32 C33 H33 . . 119.9 ?
    C28 C33 H33 . . 119.9 ?
    N3 C34 C28 . . 119.7(4) ?
    N3 C34 C46 . . 120.0(4) ?
    C28 C34 C46 . . 120.3(4) ?
    O5 C35 N4 . . 124.5(4) ?
    O5 C35 C36 . . 117.8(4) ?
    N4 C35 C36 . . 117.7(4) ?
    C45 C36 C37 . . 118.7(4) ?
    C45 C36 C35 . . 117.9(4) ?
    C37 C36 C35 . . 123.4(4) ?
    O6 C37 C38 . . 117.8(4) ?
    O6 C37 C36 . . 121.6(4) ?
    C38 C37 C36 . . 120.5(4) ?
    C37 C38 C39 . . 120.9(4) ?
    C37 C38 H38 . . 119.6 ?
    C39 C38 H38 . . 119.6 ?
    C44 C39 C38 . . 118.9(4) ?
    C44 C39 C40 . . 118.8(5) ?
    C38 C39 C40 . . 122.4(5) ?
    C41 C40 C39 . . 120.9(5) ?
    C41 C40 H40 . . 119.6 ?
    C39 C40 H40 . . 119.6 ?
    C40 C41 C42 . . 120.6(5) ?
    C40 C41 H41 . . 119.7 ?
    C42 C41 H41 . . 119.7 ?
    C43 C42 C41 . . 119.8(5) ?
    C43 C42 H42 . . 120.1 ?
    C41 C42 H42 . . 120.1 ?
    C42 C43 C44 . . 120.7(5) ?
    C42 C43 H43 . . 119.7 ?
    C44 C43 H43 . . 119.7 ?
    C45 C44 C39 . . 118.8(4) ?
    C45 C44 C43 . . 121.8(5) ?
    C39 C44 C43 . . 119.3(4) ?
    C36 C45 C44 . . 122.2(5) ?
    C36 C45 H45 . . 118.9 ?
    C44 C45 H45 . . 118.9 ?
    C34 C46 H46A . . 109.5 ?
    C34 C46 H46B . . 109.5 ?
    H46A C46 H46B . . 109.5 ?
    C34 C46 H46C . . 109.5 ?
    H46A C46 H46C . . 109.5 ?
    H46B C46 H46C . . 109.5 ?
    C48 C47 Sn2 . . 117.3(3) ?
    C48 C47 H47A . . 108.0 ?
    Sn2 C47 H47A . . 108.0 ?
    C48 C47 H47B . . 108.0 ?
    Sn2 C47 H47B . . 108.0 ?
    H47A C47 H47B . . 107.2 ?
    C47 C48 C49 . . 112.7(4) ?
    C47 C48 H48A . . 109.0 ?
    C49 C48 H48A . . 109.0 ?
    C47 C48 H48B . . 109.0 ?
    C49 C48 H48B . . 109.0 ?
    H48A C48 H48B . . 107.8 ?
    C50 C49 C48 . . 112.4(4) ?
    C50 C49 H49A . . 109.1 ?
    C48 C49 H49A . . 109.1 ?
    C50 C49 H49B . . 109.1 ?
    C48 C49 H49B . . 109.1 ?
    H49A C49 H49B . . 107.9 ?
    C49 C50 H50A . . 109.5 ?
    C49 C50 H50B . . 109.5 ?
    H50A C50 H50B . . 109.5 ?
    C49 C50 H50C . . 109.5 ?
    H50A C50 H50C . . 109.5 ?
    H50B C50 H50C . . 109.5 ?
    C52 C51 Sn2 . . 117.0(3) ?
    C52 C51 H51A . . 108.1 ?
    Sn2 C51 H51A . . 108.1 ?
    C52 C51 H51B . . 108.1 ?
    Sn2 C51 H51B . . 108.1 ?
    H51A C51 H51B . . 107.3 ?
    C53 C52 C51 . . 115.2(4) ?
    C53 C52 H52A . . 108.5 ?
    C51 C52 H52A . . 108.5 ?
    C53 C52 H52B . . 108.5 ?
    C51 C52 H52B . . 108.5 ?
    H52A C52 H52B . . 107.5 ?
    C52 C53 C54 . . 112.4(4) ?
    C52 C53 H53A . . 109.1 ?
    C54 C53 H53A . . 109.1 ?
    C52 C53 H53B . . 109.1 ?
    C54 C53 H53B . . 109.1 ?
    H53A C53 H53B . . 107.8 ?
    C53 C54 H54A . . 109.5 ?
    C53 C54 H54B . . 109.5 ?
    H54A C54 H54B . . 109.5 ?
    C53 C54 H54C . . 109.5 ?
    H54A C54 H54C . . 109.5 ?
    H54B C54 H54C . . 109.5 ?
loop_
    _geom_torsion_atom_site_label_1
    _geom_torsion_atom_site_label_2
    _geom_torsion_atom_site_label_3
    _geom_torsion_atom_site_label_4
    _geom_torsion_site_symmetry_1
    _geom_torsion_site_symmetry_2
    _geom_torsion_site_symmetry_3
    _geom_torsion_site_symmetry_4
    _geom_torsion
    _geom_torsion_publ_flag
    O1 Sn1 N1 C7 . . . . -27.5(4) ?
    C20 Sn1 N1 C7 . . . . 69.4(4) ?
    C24 Sn1 N1 C7 . . . . -115.4(4) ?
    O2 Sn1 N1 C7 . . . . 158.6(4) ?
    O1 Sn1 N1 N2 . . . . 153.6(3) ?
    C20 Sn1 N1 N2 . . . . -109.6(3) ?
    C24 Sn1 N1 N2 . . . . 65.7(3) ?
    O2 Sn1 N1 N2 . . . . -20.3(3) ?
    C7 N1 N2 C8 . . . . -162.1(4) ?
    Sn1 N1 N2 C8 . . . . 17.0(5) ?
    O4 Sn2 N3 C34 . . . . 23.2(4) ?
    C47 Sn2 N3 C34 . . . . -72.5(4) ?
    C51 Sn2 N3 C34 . . . . 109.8(4) ?
    O5 Sn2 N3 C34 . . . . -161.0(4) ?
    O4 Sn2 N3 N4 . . . . -153.8(3) ?
    C47 Sn2 N3 N4 . . . . 110.6(3) ?
    C51 Sn2 N3 N4 . . . . -67.2(3) ?
    O5 Sn2 N3 N4 . . . . 22.1(3) ?
    C34 N3 N4 C35 . . . . 163.4(4) ?
    Sn2 N3 N4 C35 . . . . -19.3(4) ?
    C20 Sn1 O1 C2 . . . . -61.1(4) ?
    C24 Sn1 O1 C2 . . . . 162.8(4) ?
    O2 Sn1 O1 C2 . . . . 59.9(5) ?
    N1 Sn1 O1 C2 . . . . 47.0(4) ?
    O1 Sn1 O2 C8 . . . . 7.4(5) ?
    C20 Sn1 O2 C8 . . . . 129.2(3) ?
    C24 Sn1 O2 C8 . . . . -95.0(3) ?
    N1 Sn1 O2 C8 . . . . 20.7(3) ?
    C47 Sn2 O4 C29 . . . . 60.2(4) ?
    C51 Sn2 O4 C29 . . . . -163.2(4) ?
    O5 Sn2 O4 C29 . . . . -56.8(5) ?
    N3 Sn2 O4 C29 . . . . -48.2(3) ?
    O4 Sn2 O5 C35 . . . . -12.8(5) ?
    C47 Sn2 O5 C35 . . . . -130.6(3) ?
    C51 Sn2 O5 C35 . . . . 92.2(3) ?
    N3 Sn2 O5 C35 . . . . -21.7(3) ?
    Sn1 O1 C2 C3 . . . . 138.3(4) ?
    Sn1 O1 C2 C1 . . . . -43.3(6) ?
    C6 C1 C2 O1 . . . . -178.1(4) ?
    C7 C1 C2 O1 . . . . -0.7(7) ?
    C6 C1 C2 C3 . . . . 0.2(7) ?
    C7 C1 C2 C3 . . . . 177.6(4) ?
    O1 C2 C3 C4 . . . . 178.2(4) ?
    C1 C2 C3 C4 . . . . -0.2(7) ?
    C2 C3 C4 C5 . . . . -0.7(7) ?
    C3 C4 C5 C6 . . . . 1.7(8) ?
    C3 C4 C5 Cl1 . . . . -179.2(4) ?
    C4 C5 C6 C1 . . . . -1.8(8) ?
    Cl1 C5 C6 C1 . . . . 179.1(4) ?
    C2 C1 C6 C5 . . . . 0.8(7) ?
    C7 C1 C6 C5 . . . . -176.8(4) ?
    N2 N1 C7 C1 . . . . 179.9(4) ?
    Sn1 N1 C7 C1 . . . . 0.9(6) ?
    N2 N1 C7 C19 . . . . 0.8(6) ?
    Sn1 N1 C7 C19 . . . . -178.2(3) ?
    C2 C1 C7 N1 . . . . 22.4(7) ?
    C6 C1 C7 N1 . . . . -160.2(4) ?
    C2 C1 C7 C19 . . . . -158.6(5) ?
    C6 C1 C7 C19 . . . . 18.8(6) ?
    Sn1 O2 C8 N2 . . . . -20.6(6) ?
    Sn1 O2 C8 C9 . . . . 159.9(3) ?
    N1 N2 C8 O2 . . . . 2.4(6) ?
    N1 N2 C8 C9 . . . . -178.2(4) ?
    O2 C8 C9 C18 . . . . 0.5(6) ?
    N2 C8 C9 C18 . . . . -179.0(4) ?
    O2 C8 C9 C10 . . . . -179.5(4) ?
    N2 C8 C9 C10 . . . . 1.1(7) ?
    C18 C9 C10 O3 . . . . -179.5(4) ?
    C8 C9 C10 O3 . . . . 0.5(7) ?
    C18 C9 C10 C11 . . . . -0.3(7) ?
    C8 C9 C10 C11 . . . . 179.6(4) ?
    O3 C10 C11 C12 . . . . -179.1(4) ?
    C9 C10 C11 C12 . . . . 1.7(7) ?
    C10 C11 C12 C13 . . . . 177.1(5) ?
    C10 C11 C12 C17 . . . . -1.7(7) ?
    C11 C12 C13 C14 . . . . -177.9(5) ?
    C17 C12 C13 C14 . . . . 1.0(7) ?
    C12 C13 C14 C15 . . . . -1.0(8) ?
    C13 C14 C15 C16 . . . . 0.3(8) ?
    C14 C15 C16 C17 . . . . 0.4(8) ?
    C15 C16 C17 C18 . . . . 177.9(5) ?
    C15 C16 C17 C12 . . . . -0.5(7) ?
    C11 C12 C17 C18 . . . . 0.2(7) ?
    C13 C12 C17 C18 . . . . -178.6(4) ?
    C11 C12 C17 C16 . . . . 178.7(5) ?
    C13 C12 C17 C16 . . . . -0.2(7) ?
    C10 C9 C18 C17 . . . . -1.1(7) ?
    C8 C9 C18 C17 . . . . 178.9(4) ?
    C16 C17 C18 C9 . . . . -177.2(5) ?
    C12 C17 C18 C9 . . . . 1.2(7) ?
    O1 Sn1 C20 C21 . . . . -79.3(4) ?
    C24 Sn1 C20 C21 . . . . 22.6(5) ?
    O2 Sn1 C20 C21 . . . . 123.7(4) ?
    N1 Sn1 C20 C21 . . . . -163.5(3) ?
    Sn1 C20 C21 C22 . . . . -60.6(5) ?
    C20 C21 C22 C23 . . . . 178.3(4) ?
    O1 Sn1 C24 C25 . . . . -169.9(4) ?
    C20 Sn1 C24 C25 . . . . 85.2(4) ?
    O2 Sn1 C24 C25 . . . . -16.3(4) ?
    N1 Sn1 C24 C25 . . . . -88.4(4) ?
    Sn1 C24 C25 C26 . . . . 170.4(3) ?
    C24 C25 C26 C27 . . . . 179.2(4) ?
    Sn2 O4 C29 C30 . . . . -135.1(4) ?
    Sn2 O4 C29 C28 . . . . 46.9(6) ?
    C33 C28 C29 O4 . . . . 178.6(4) ?
    C34 C28 C29 O4 . . . . -0.2(7) ?
    C33 C28 C29 C30 . . . . 0.6(7) ?
    C34 C28 C29 C30 . . . . -178.2(4) ?
    O4 C29 C30 C31 . . . . -178.9(4) ?
    C28 C29 C30 C31 . . . . -0.9(7) ?
    C29 C30 C31 C32 . . . . 0.6(7) ?
    C30 C31 C32 C33 . . . . -0.1(7) ?
    C30 C31 C32 Cl2 . . . . 180.0(4) ?
    C31 C32 C33 C28 . . . . -0.2(7) ?
    Cl2 C32 C33 C28 . . . . 179.8(4) ?
    C29 C28 C33 C32 . . . . -0.1(7) ?
    C34 C28 C33 C32 . . . . 178.8(4) ?
    N4 N3 C34 C28 . . . . -177.1(4) ?
    Sn2 N3 C34 C28 . . . . 6.1(6) ?
    N4 N3 C34 C46 . . . . 1.0(6) ?
    Sn2 N3 C34 C46 . . . . -175.8(3) ?
    C29 C28 C34 N3 . . . . -26.8(7) ?
    C33 C28 C34 N3 . . . . 154.4(4) ?
    C29 C28 C34 C46 . . . . 155.1(5) ?
    C33 C28 C34 C46 . . . . -23.7(6) ?
    Sn2 O5 C35 N4 . . . . 20.6(6) ?
    Sn2 O5 C35 C36 . . . . -159.9(3) ?
    N3 N4 C35 O5 . . . . -0.7(6) ?
    N3 N4 C35 C36 . . . . 179.8(4) ?
    O5 C35 C36 C45 . . . . -1.4(7) ?
    N4 C35 C36 C45 . . . . 178.1(4) ?
    O5 C35 C36 C37 . . . . 177.4(4) ?
    N4 C35 C36 C37 . . . . -3.1(7) ?
    C45 C36 C37 O6 . . . . 179.8(4) ?
    C35 C36 C37 O6 . . . . 1.0(7) ?
    C45 C36 C37 C38 . . . . 0.2(7) ?
    C35 C36 C37 C38 . . . . -178.6(4) ?
    O6 C37 C38 C39 . . . . 179.3(4) ?
    C36 C37 C38 C39 . . . . -1.1(7) ?
    C37 C38 C39 C44 . . . . 1.2(7) ?
    C37 C38 C39 C40 . . . . -178.3(5) ?
    C44 C39 C40 C41 . . . . -1.2(7) ?
    C38 C39 C40 C41 . . . . 178.3(5) ?
    C39 C40 C41 C42 . . . . 1.6(8) ?
    C40 C41 C42 C43 . . . . -0.8(8) ?
    C41 C42 C43 C44 . . . . -0.2(8) ?
    C38 C39 C44 C45 . . . . -0.5(7) ?
    C40 C39 C44 C45 . . . . 179.0(4) ?
    C38 C39 C44 C43 . . . . -179.4(5) ?
    C40 C39 C44 C43 . . . . 0.2(7) ?
    C42 C43 C44 C45 . . . . -178.3(5) ?
    C42 C43 C44 C39 . . . . 0.6(7) ?
    C37 C36 C45 C44 . . . . 0.6(7) ?
    C35 C36 C45 C44 . . . . 179.4(4) ?
    C39 C44 C45 C36 . . . . -0.4(7) ?
    C43 C44 C45 C36 . . . . 178.5(5) ?
    O4 Sn2 C47 C48 . . . . 143.3(4) ?
    C51 Sn2 C47 C48 . . . . 43.4(5) ?
    O5 Sn2 C47 C48 . . . . -61.2(4) ?
    N3 Sn2 C47 C48 . . . . -133.7(4) ?
    Sn2 C47 C48 C49 . . . . -57.6(5) ?
    C47 C48 C49 C50 . . . . -167.9(5) ?
    O4 Sn2 C51 C52 . . . . 150.9(4) ?
    C47 Sn2 C51 C52 . . . . -106.2(4) ?
    O5 Sn2 C51 C52 . . . . -2.6(4) ?
    N3 Sn2 C51 C52 . . . . 70.8(4) ?
    Sn2 C51 C52 C53 . . . . 75.6(5) ?
    C51 C52 C53 C54 . . . . 179.8(4) ?
loop_
    _geom_hbond_atom_site_label_D
    _geom_hbond_atom_site_label_H
    _geom_hbond_atom_site_label_A
    _geom_hbond_site_symmetry_A
    _geom_hbond_distance_DH
    _geom_hbond_distance_HA
    _geom_hbond_distance_DA
    _geom_hbond_angle_DHA
    O3 H3A N2 . 0.84 1.85 2.602(5) 147.4
    O6 H6A N4 . 0.84 1.88 2.617(5) 146.3
data_global
_journal_date_recd_electronic     2010-05-27
_journal_date_accepted     2010-06-08
_journal_name_full     'Acta Crystallographica, Section E'
_journal_year     2010
_journal_volume     66
_journal_issue      7
_journal_page_first     m803
_journal_page_last     m803
_journal_paper_category     QM
_journal_coeditor_code     HG2693
_publ_contact_author_name     'Kong Mun Lo'
_publ_contact_author_address
;
Department of Chemistry
University of Malaya
50603 Kuala Lumpur
Malaysia
;
_publ_contact_author_email     'kmlo@um.edu.my'
_publ_contact_author_fax     '03 7967 4193'
_publ_contact_author_phone     '03 7967 4262'
_publ_section_title
;\
Dibutyl{<i>N</i>'-[1-(5-chloro-2-oxidophenyl-\k<i>O</i>)ethylidene]-3-hydroxy-\
2-naphthohydrazidato-\k^2^<i>N</i>',<i>O</i>^2^}tin(IV)
;
_publ_section_title_footnote     .
loop_
    _publ_author_name
    _publ_author_footnote
    _publ_author_address
    'Lee, See Mun' .
;
Department of Chemistry
University of Malaya
50603 Kuala Lumpur
Malaysia
;
    'Mohd Ali, Hapipah' .
;
Department of Chemistry
University of Malaya
50603 Kuala Lumpur
Malaysia
;
    'Lo, Kong Mun' .
;
Department of Chemistry
University of Malaya
50603 Kuala Lumpur
Malaysia
;
_publ_section_synopsis     .
