# Supplementary material for: Dibut­yl{N′-[1-(5-chloro-2-oxidophenyl-κO)ethyl­idene]-3-hy­droxy-2-naphtho­hydrazidato-κ2 N′,O 2}tin(IV)
Source: Acta Crystallogr Sect E Struct Rep Online. 2010 Jun 16;66(Pt 7):m803. doi: 10.1107/S1600536810021896 (PMC3006936; doi:10.1107/S1600536810021896)
Supplement: Supplementary file 2 [file e-66-0m803-Isup2.hkl]

# 
# h,k,l, Fc-squared, Fo-squared, sigma(Fo-squared) and status flag 
# 
data_I
_shelx_title '  P21/n' 
_shelx_refln_list_code          4 
_shelx_F_calc_maximum      598.19 
_exptl_crystal_F_000      2384.00 
_reflns_d_resolution_high  0.8409 
 
loop_ 
 _symmetry_equiv_pos_as_xyz 

 'x, y, z' 
 'x+1/2, -y+1/2, z+1/2' 
 '-x, -y, -z' 
 '-x-1/2, y-1/2, -z-1/2' 
 
_cell_length_a    24.8256 
_cell_length_b     7.1994 
_cell_length_c    28.3649 
_cell_angle_alpha  90.000 
_cell_angle_beta   96.376 
_cell_angle_gamma  90.000 
 
_shelx_F_squared_multiplier     1.000 
 
loop_ 
 _refln_index_h 
 _refln_index_k 
 _refln_index_l 
 _refln_F_squared_calc 
 _refln_F_squared_meas 
 _refln_F_squared_sigma 
 _refln_observed_status 
   2   0   0   191988.72   130553.84   3514.84 o 
   4   0   0    91390.42    93781.31   2497.30 o 
   6   0   0    51923.66    50070.42   1294.20 o 
   8   0   0       58.41        8.54     28.51 o 
  10   0   0    78007.73    81148.40   1267.36 o 
  12   0   0    63757.08    64472.99   1423.77 o 
  14   0   0     1732.22     1825.48     83.25 o 
  16   0   0    88234.65    88905.34   1413.15 o 
  18   0   0    30255.02    30633.37    539.54 o 
  20   0   0     4773.14     4904.65    153.72 o 
  22   0   0    19926.66    19766.32    488.14 o 
  24   0   0    11027.15    10856.72    501.19 o 
  26   0   0       75.83      299.02    150.19 o 
  28   0   0    15250.22    14146.59    633.18 o 
   1   1   0    49737.65    52707.90    633.76 o 
   2   1   0    35324.18    36817.27    406.62 o 
   3   1   0   136896.64   137375.11   1494.77 o 
   4   1   0     6894.64     6765.31     98.91 o 
   5   1   0     5886.60     6210.59    197.14 o 
   6   1   0     1726.67     1936.11     58.19 o 
   7   1   0    44786.71    45408.73    559.89 o 
   8   1   0    34822.36    35537.23    449.05 o 
   9   1   0    49775.95    48461.19    608.03 o 
  10   1   0     2217.44     2398.13     92.73 o 
  11   1   0     3385.98     3221.00     94.99 o 
  12   1   0    15867.64    16039.09    206.46 o 
  13   1   0    27201.84    26879.35    325.54 o 
  14   1   0        9.63      149.42     32.51 o 
  15   1   0    42399.51    41993.35    611.77 o 
  16   1   0      665.14      907.84     56.53 o 
  17   1   0      222.58      306.46     41.48 o 
  18   1   0      922.47     1035.34     88.92 o 
  19   1   0    32567.65    31562.34    489.29 o 
  20   1   0       50.80      490.65     61.98 o 
  21   1   0     9747.46     9391.28    297.07 o 
  22   1   0      612.33      526.63     84.25 o 
  23   1   0      141.99      195.88     64.25 o 
  24   1   0     3566.01     3730.44    210.15 o 
  25   1   0    11232.77    10642.84    293.78 o 
  26   1   0      455.73      853.46    112.51 o 
  27   1   0     7329.36     6633.88    281.95 o 
  28   1   0      323.14      253.60    109.50 o 
  29   1   0     1656.11     1826.72    210.96 o 
   0   2   0   132877.09   147181.63   2269.37 o 
   1   2   0   357826.69   366756.94   4411.05 o 
   2   2   0    95155.46    98451.58   1076.43 o 
   3   2   0   101371.65   107294.52   1172.51 o 
   4   2   0    40650.20    45568.25    511.80 o 
   5   2   0    44797.51    44484.96    500.88 o 
   6   2   0    13664.23    12770.54    182.02 o 
   7   2   0    56636.70    56812.19    702.21 o 
   8   2   0     6709.54     6487.95    116.83 o 
   9   2   0    24221.20    24261.02    324.47 o 
  10   2   0    17188.13    16322.62    233.38 o 
  11   2   0    56686.88    57706.32    723.38 o 
  12   2   0    28736.12    28653.78    384.75 o 
  13   2   0     6009.71     6428.11    122.70 o 
  14   2   0        2.80      206.15     36.57 o 
  15   2   0     2964.90     2962.68     86.13 o 
  16   2   0     4899.88     5236.60    117.43 o 
  17   2   0    18411.54    17703.19    271.19 o 
  18   2   0    15003.64    14866.77    277.34 o 
  19   2   0     4928.25     5472.62    152.55 o 
  20   2   0      738.98      810.61     89.89 o 
  21   2   0     6678.72     6500.21    184.61 o 
  22   2   0    13602.54    13363.44    271.17 o 
  23   2   0    18923.88    18934.28    457.49 o 
  24   2   0     8561.12     7935.98    202.83 o 
  25   2   0      356.66      427.56     75.67 o 
  26   2   0     1095.16     1327.15    128.09 o 
  27   2   0     7236.29     6629.61    347.47 o 
  28   2   0     5272.11     4707.38    191.28 o 
   1   3   0     2078.79     2525.55     66.67 o 
   2   3   0    15289.11    14319.34    187.77 o 
   3   3   0     1957.16     1850.62     53.35 o 
   4   3   0    42658.35    43630.21    501.97 o 
   5   3   0    14266.65    15024.14    196.05 o 
   6   3   0    17712.91    18376.41    232.09 o 
   7   3   0     2332.10     2234.75     93.77 o 
   8   3   0    82151.55    82275.70    918.50 o 
   9   3   0    33039.50    33724.55    445.28 o 
  10   3   0    34197.71    35079.93    463.27 o 
  11   3   0      348.35      515.27     44.07 o 
  12   3   0     2933.79     3311.79    107.08 o 
  13   3   0     5735.17     5682.69    118.71 o 
  14   3   0    68093.09    67769.51    858.70 o 
  15   3   0      136.85      263.96     58.02 o 

  16   3   0    11943.00    11834.80    336.61 o 
  17   3   0      249.67      311.32     73.78 o 
  18   3   0     7637.81     7444.41    184.88 o 
  19   3   0     7526.57     7312.87    185.64 o 
  20   3   0    21573.14    21528.60    383.98 o 
  21   3   0    22689.58    21788.54    390.77 o 
  22   3   0      342.48      463.46     77.84 o 
  23   3   0       14.43       83.55     67.12 o 
  24   3   0     9339.83     9160.80    331.02 o 
  25   3   0     4799.42     4564.17    160.94 o 
  26   3   0    15514.51    14510.75    311.01 o 
  27   3   0     1095.19     1593.15    128.61 o 
   0   4   0      802.64     1336.84     83.37 o 
   1   4   0    15370.33    14934.61    226.08 o 
   2   4   0    22053.51    23451.44    297.30 o 
   3   4   0    14908.91    15594.22    240.25 o 
   4   4   0    16603.12    18302.84    242.48 o 
   5   4   0     3728.02     3427.34     82.21 o 
   6   4   0      907.67     1032.65     68.58 o 
   7   4   0     2164.91     5372.70    284.56 o 
   8   4   0     1954.33     2157.37     95.01 o 
   9   4   0     1706.56     2105.56     67.67 o 
  10   4   0      497.40      649.99     55.43 o 
  11   4   0    37070.54    36954.46    499.27 o 
  12   4   0       12.91      238.14     48.68 o 
  13   4   0    29781.23    29631.71    478.05 o 
  14   4   0      891.97     1384.04    142.06 o 
  15   4   0     3875.81     3887.75    133.69 o 
  16   4   0       19.29      147.07     60.44 o 
  17   4   0    18815.46    18233.32    338.44 o 
  18   4   0      319.56      482.29     77.53 o 
  19   4   0     1372.88     1905.21    183.92 o 
  20   4   0        2.86      -63.09     60.08 o 
  21   4   0     4406.12     4502.02    186.19 o 
  22   4   0      273.94      246.55     76.10 o 
  23   4   0     6200.24     6216.65    214.69 o 
  24   4   0      135.74      153.41     77.08 o 
  25   4   0     2346.32     2551.16    148.12 o 
   1   5   0     1601.66     1815.93     79.05 o 
   2   5   0    34604.68    34158.15    423.85 o 
   3   5   0       71.12      216.81     41.80 o 
   4   5   0     2693.43     2548.43     88.69 o 
   5   5   0     1482.15     1945.95     75.54 o 
   6   5   0     4334.42     4063.54     99.17 o 
   7   5   0     2055.64     2381.88     80.42 o 
   8   5   0    25302.65    24925.37    326.48 o 
   9   5   0    10962.41    11199.20    202.01 o 
  10   5   0    22106.80    22554.22    339.57 o 
  11   5   0     1235.87     1468.07    102.89 o 
  12   5   0      123.54      439.74    107.59 o 
  13   5   0    14800.32    15035.42    295.29 o 
  14   5   0    12829.39    12956.99    377.50 o 
  15   5   0     4695.59     4885.07    156.21 o 
  16   5   0     5211.70     5528.59    168.40 o 
  17   5   0      224.73      349.63     77.66 o 
  18   5   0     9711.20     9298.09    259.95 o 
  19   5   0     1232.29     1830.74    129.45 o 
  20   5   0    21198.07    20658.56    474.74 o 
  21   5   0     1179.47     1513.06    121.84 o 
  22   5   0     3224.00     3187.66    146.04 o 
  23   5   0     2311.89     2349.02    152.71 o 
   0   6   0     1873.69     2072.51    120.54 o 
   1   6   0     2789.78     2961.28    103.51 o 
   2   6   0       15.33       57.06     45.32 o 
   3   6   0     1240.47     1261.00     75.77 o 
   4   6   0     3493.97     3933.40    107.09 o 
   5   6   0    49054.08    47623.78    581.95 o 
   6   6   0     5917.03     6111.89    131.66 o 
   7   6   0     8355.59     8856.33    181.63 o 
   8   6   0       59.71      187.92     56.98 o 
   9   6   0     5373.47     5921.31    174.56 o 
  10   6   0     8860.67     9324.44    220.50 o 
  11   6   0    26436.83    25942.61    450.56 o 
  12   6   0     3585.84     3916.70    144.17 o 
  13   6   0     9157.74     8842.82    220.77 o 
  14   6   0        7.27      204.48     74.35 o 
  15   6   0      199.35      248.65     79.05 o 
  16   6   0     4252.95     3927.50    153.32 o 
  17   6   0    10778.93    10384.05    254.36 o 
  18   6   0     5617.74     5254.08    334.74 o 
  19   6   0     2639.82     3083.39    149.94 o 
  20   6   0      212.04      548.45    156.14 o 
   1   7   0     6627.71     6618.92    158.66 o 
   2   7   0     3421.29     3756.41    110.28 o 
   3   7   0    17877.19    17646.08    288.78 o 
   4   7   0     9234.20     8830.80    171.11 o 
   5   7   0     1051.12     1496.58     96.15 o 
   6   7   0       11.96      148.97     67.98 o 
   7   7   0     9477.52     8752.11    217.32 o 
   8   7   0     9591.81     9476.30    229.83 o 
   9   7   0     4019.33     4537.71    158.36 o 
  10   7   0     4139.35     4068.55    200.19 o 
  11   7   0      122.98      246.13     86.79 o 
  12   7   0       91.02      141.15     76.94 o 
  13   7   0     3256.99     3182.35    143.89 o 
  14   7   0      139.64      265.72     85.29 o 
  15   7   0     3605.39     3731.28    205.23 o 
  16   7   0      138.59      216.65     86.21 o 
   0   8   0    14618.73    14861.83    352.42 o 
   1   8   0     1032.11     1410.60    116.42 o 

   2   8   0      867.49     1528.66    103.38 o 
   3   8   0     1783.07     2034.94    130.18 o 
   4   8   0    14279.18    13031.87    286.41 o 
   5   8   0     1731.35     2006.13    147.75 o 
   6   8   0    22277.85    19966.35    385.33 o 
   7   8   0     1044.62     1556.93    253.41 o 
   8   8   0      858.24     1065.76    110.77 o 
   9   8   0       51.36      225.73     80.86 o 
  10   8   0     8129.70     7595.59    218.47 o 
 -29   0   1      963.22     1023.97    223.56 o 
 -27   0   1      120.11      -79.70    124.40 o 
 -25   0   1     2049.64     2485.18    293.84 o 
 -23   0   1        1.74      121.00     84.44 o 
 -21   0   1      626.22      768.63     86.05 o 
 -19   0   1       19.24       31.22     57.25 o 
 -17   0   1     1747.43     1731.84    113.76 o 
 -15   0   1     1506.92     1578.06     95.38 o 
 -13   0   1      310.77      266.09     53.55 o 
 -11   0   1     1304.13     1321.79     75.32 o 
  -9   0   1     2613.55     1694.92     99.58 o 
  -7   0   1      285.26      395.27     43.92 o 
  -5   0   1        0.31      -37.64     25.09 o 
  -1   0   1        9.74       -3.33      2.22 o 
   1   0   1      648.35      -23.85     15.90 o 
   3   0   1      638.24      500.95     25.95 o 
   5   0   1       19.33       12.77     17.37 o 
   7   0   1      114.73      118.82     35.41 o 
   9   0   1     1251.54     1090.85     63.94 o 
  11   0   1       59.75      122.97     40.07 o 
  13   0   1      646.77     1027.60     87.15 o 
  15   0   1     9165.76     8332.90    266.47 o 
  17   0   1     2025.75     1874.33     92.46 o 
  19   0   1      707.93     1009.70     85.34 o 
  21   0   1     3633.16     3604.90    202.97 o 
  23   0   1       83.45      248.60     85.40 o 
  25   0   1       59.05      -40.46    116.78 o 
  27   0   1     1826.78     1562.52    248.31 o 
  29   0   1      263.13      283.53    161.01 o 
 -29   1   1      522.30      735.31    137.15 o 
 -28   1   1      754.67      654.03    129.87 o 
 -27   1   1       12.54      297.10    150.40 o 
 -26   1   1       10.69       50.82     73.01 o 
 -25   1   1        7.55      216.01    103.57 o 
 -24   1   1     1328.18     1659.35    110.55 o 
 -23   1   1     1611.34     1571.32    347.89 o 
 -22   1   1     3889.08     3742.30    189.10 o 
 -21   1   1     1002.48     1555.07    191.18 o 
 -20   1   1     5327.42     4753.14    232.11 o 
 -19   1   1      137.55      348.71     66.51 o 
 -18   1   1     1236.14     1466.28     65.43 o 
 -17   1   1       73.90      234.88     69.72 o 
 -16   1   1      113.69      292.73     37.66 o 
 -15   1   1      490.30      535.70     46.41 o 
 -14   1   1       16.10      552.75     44.12 o 
 -13   1   1     2051.26     2173.97     83.94 o 
 -12   1   1      222.90      397.23     37.68 o 
 -11   1   1       17.22       66.15     33.23 o 
 -10   1   1      303.15      396.34     29.25 o 
  -9   1   1      129.60      389.14    136.63 o 
  -8   1   1     1613.20     1602.74     40.73 o 
  -7   1   1     1803.18     1946.75     79.47 o 
  -6   1   1      253.52      412.79     30.88 o 
  -5   1   1      544.44      697.52     53.58 o 
  -4   1   1      315.99      376.91     21.69 o 
  -3   1   1      841.89      815.87     25.39 o 
  -2   1   1     1755.90     1519.19     38.69 o 
  -1   1   1      132.59       40.83     19.38 o 
   0   1   1      331.90      395.02     23.24 o 
   1   1   1       73.88       77.27     11.71 o 
   2   1   1        6.93       12.03     13.95 o 
   3   1   1     2538.60     2392.49     70.49 o 
   4   1   1     1207.54     1184.06     33.40 o 
   5   1   1       15.00       45.69     32.71 o 
   6   1   1     6075.84     6138.31    113.73 o 
   7   1   1     2112.81     2515.57    127.42 o 
   8   1   1       88.08      119.01     28.70 o 
   9   1   1     3198.25     3147.92     65.83 o 
  10   1   1      920.62      978.30     49.61 o 
  11   1   1     5278.16     5702.74     91.54 o 
  12   1   1        2.78      144.68     25.19 o 
  13   1   1       16.01       74.46     25.63 o 
  14   1   1      261.66      551.17     42.56 o 
  15   1   1       26.99      167.71     45.21 o 
  16   1   1     1424.55     1583.23     87.54 o 
  17   1   1      587.17      755.74     71.13 o 
  18   1   1     4019.69     3818.34     97.38 o 
  19   1   1     1953.31     2635.73    126.65 o 
  20   1   1     2247.30     2200.43    121.34 o 
  21   1   1        1.51      299.27     70.74 o 
  22   1   1      137.81      203.66     64.30 o 
  23   1   1      122.75      367.60     66.48 o 
  24   1   1     1033.24     1616.39    126.67 o 
  25   1   1      449.28      610.45     92.87 o 
  26   1   1      232.27      326.69    106.59 o 
  27   1   1       21.61      353.38    105.56 o 
  28   1   1      326.74      439.53    151.47 o 
  29   1   1       18.28      369.55    114.73 o 
 -28   2   1      402.76      603.17    128.67 o 
 -27   2   1      221.08      730.46    263.07 o 
 -26   2   1      123.00      466.01     93.55 o 

 -25   2   1       16.13      135.17     69.23 o 
 -24   2   1     1159.78     2160.33    179.97 o 
 -23   2   1     1946.13     2636.11    167.46 o 
 -22   2   1       70.50      670.68    134.70 o 
 -21   2   1       82.53      338.10     78.19 o 
 -20   2   1      599.77     1234.74    133.36 o 
 -19   2   1     1703.16     2139.75    102.02 o 
 -18   2   1     1661.04     2032.93     83.67 o 
 -17   2   1      216.64      490.60     64.05 o 
 -16   2   1     1534.15     1955.81    112.07 o 
 -15   2   1      412.51      690.32     66.39 o 
 -14   2   1     1143.15     1793.38    131.90 o 
 -13   2   1      842.99     1320.02     71.22 o 
 -12   2   1      495.56      963.32     64.13 o 
 -11   2   1     4303.30     4265.76    126.22 o 
 -10   2   1     5851.33     6269.89    170.90 o 
  -9   2   1      223.84      249.87     30.45 o 
  -8   2   1       63.29      140.74     25.40 o 
  -7   2   1        8.01       97.35     41.75 o 
  -6   2   1     1357.66     1283.02     38.48 o 
  -5   2   1     5649.95     5635.25     85.35 o 
  -4   2   1       25.35      118.81     23.89 o 
  -3   2   1      691.24     1013.53     37.71 o 
  -2   2   1     1017.58     1257.90     45.94 o 
  -1   2   1     1538.96     1846.43    110.15 o 
   0   2   1    10863.66    11426.28    321.59 o 
   1   2   1     1002.33     1090.88     73.86 o 
   2   2   1     3389.10     3816.18    200.45 o 
   3   2   1       38.43       29.92     17.89 o 
   4   2   1     2783.06     2851.60     78.27 o 
   5   2   1       18.09       37.04     25.00 o 
   6   2   1     1260.91     1145.66     42.89 o 
   7   2   1     2909.10     2773.76     63.40 o 
   8   2   1     1784.03     1846.53     52.91 o 
   9   2   1     4249.53     4299.24     89.81 o 
  10   2   1     2614.47     2609.05     66.43 o 
  11   2   1      993.43     1123.63     50.61 o 
  12   2   1     1716.31     1982.22     76.56 o 
  13   2   1      911.78      967.25     53.31 o 
  14   2   1     2374.18     2750.71     79.08 o 
  15   2   1        2.04       74.27     34.99 o 
  16   2   1     1930.87     2059.72     89.62 o 
  17   2   1       44.81      161.10     51.97 o 
  18   2   1      491.04      633.73     71.48 o 
  19   2   1      744.43     1125.12     86.72 o 
  20   2   1      283.31      387.22    123.83 o 
  21   2   1     1070.71     1373.53    101.42 o 
  22   2   1     1467.18     1913.69    110.78 o 
  23   2   1      361.12      645.09    194.46 o 
  24   2   1       61.98      464.76    100.43 o 
  25   2   1     2388.64     2857.58    155.28 o 
  26   2   1     2240.38     2408.96    362.33 o 
  27   2   1        4.78      354.27     98.20 o 
  28   2   1      750.44      786.60    166.18 o 
 -27   3   1      492.60      716.86     99.32 o 
 -26   3   1      719.91     1197.55    311.15 o 
 -25   3   1        9.45      315.30    139.49 o 
 -24   3   1     2212.70     3288.42    280.17 o 
 -23   3   1     1991.38     2148.09    138.43 o 
 -22   3   1      263.00      599.02     79.55 o 
 -21   3   1     2585.57     3613.00    294.53 o 
 -20   3   1      924.23     1230.78    135.32 o 
 -19   3   1       27.96      330.48     65.09 o 
 -18   3   1     1003.38     1447.60     99.80 o 
 -17   3   1       58.85       90.90     54.81 o 
 -16   3   1        2.47      268.11    112.26 o 
 -15   3   1       37.94      145.52     41.64 o 
 -14   3   1     3486.62     3440.20    117.06 o 
 -13   3   1        5.34       81.21     36.27 o 
 -12   3   1     4607.80     4663.00    105.05 o 
 -11   3   1     3907.16     3688.83     90.59 o 
 -10   3   1     1419.93     1556.18     88.39 o 
  -9   3   1     1536.17     2203.96    106.13 o 
  -8   3   1     1281.23     1301.55     52.00 o 
  -7   3   1     2122.64     2422.48     96.33 o 
  -6   3   1     2920.42     2649.98     62.55 o 
  -5   3   1      564.42      628.09     39.92 o 
  -4   3   1      510.59      596.09     37.19 o 
  -3   3   1     7543.20     7678.62    116.82 o 
  -2   3   1     3275.20     3028.45     83.25 o 
  -1   3   1      686.92      950.64     47.06 o 
   0   3   1     1439.80     1444.27     70.52 o 
   1   3   1      101.93      114.71     24.13 o 
   2   3   1     1085.76     1168.36     55.95 o 
   3   3   1      113.01      157.60     25.50 o 
   4   3   1     6503.62     6471.03    103.83 o 
   5   3   1     2466.42     2883.14    143.69 o 
   6   3   1      182.83      410.73     49.01 o 
   7   3   1      403.16      479.77     42.34 o 
   8   3   1        9.19      174.21     36.94 o 
   9   3   1     1587.55     2060.41    160.74 o 
  10   3   1     1192.95     1034.10     79.73 o 
  11   3   1     4162.60     4589.86    139.66 o 
  12   3   1     3284.69     3613.97     89.54 o 
  13   3   1     4532.87     4263.66    130.69 o 
  14   3   1     3450.65     4150.75    148.47 o 
  15   3   1     1051.96     1290.74     98.79 o 
  16   3   1     3600.79     3659.56    125.84 o 
  17   3   1      998.52     1131.76     90.38 o 
  18   3   1     1632.43     2052.04    121.55 o 

  19   3   1      254.98      445.07     72.44 o 
  20   3   1      321.55      683.80     77.54 o 
  21   3   1      643.78     1061.81     94.01 o 
  22   3   1      908.15      931.38    144.05 o 
  23   3   1       15.03      188.21     69.49 o 
  24   3   1       19.21      592.63     92.63 o 
  25   3   1     1246.92     1432.76    119.19 o 
  26   3   1     1165.53     1660.60    122.76 o 
  27   3   1      996.93     1192.60    134.67 o 
 -26   4   1      246.33      394.20     88.79 o 
 -25   4   1       78.05      668.43    183.69 o 
 -24   4   1      150.25      191.80     77.64 o 
 -23   4   1      737.00     1280.37    144.23 o 
 -22   4   1       86.07      152.45     77.45 o 
 -21   4   1      250.08      895.87    104.14 o 
 -20   4   1       26.12      183.40     69.08 o 
 -19   4   1       82.91      464.91    106.30 o 
 -18   4   1      400.29      309.74     70.19 o 
 -17   4   1     3819.69     3689.67    183.97 o 
 -16   4   1      370.29      459.49     73.35 o 
 -15   4   1     5985.40     5601.01    197.37 o 
 -14   4   1     2972.34     2980.79    117.20 o 
 -13   4   1        4.51      371.21     51.21 o 
 -12   4   1      795.04      971.43     67.52 o 
 -11   4   1     9705.48     9520.86    173.47 o 
 -10   4   1      832.78     1025.67     52.59 o 
  -9   4   1     3440.71     3362.16    100.34 o 
  -8   4   1     1373.94     1470.87     60.41 o 
  -7   4   1        3.47       11.86     29.23 o 
  -6   4   1     1353.86     1412.59     65.49 o 
  -5   4   1      672.26      548.00     42.71 o 
  -4   4   1       20.76       40.06     29.53 o 
  -3   4   1     7553.60     7556.10    126.57 o 
  -2   4   1      265.22      621.82     99.18 o 
  -1   4   1     2296.76     2700.31     71.49 o 
   0   4   1      562.80      947.16     67.06 o 
   1   4   1    22698.52    22760.43    318.92 o 
   2   4   1     4250.13     4686.19     94.16 o 
   3   4   1     1073.37     1181.27     55.82 o 
   4   4   1      245.03      330.11     40.15 o 
   5   4   1    13156.16    12674.37    181.73 o 
   6   4   1      738.93      866.28     49.84 o 
   7   4   1     5890.34     5579.34    104.87 o 
   8   4   1       46.42       77.15     30.56 o 
   9   4   1      124.85      157.16     32.17 o 
  10   4   1      263.84      264.37     62.45 o 
  11   4   1      913.21     1183.61     68.09 o 
  12   4   1     1726.28     1929.98    106.29 o 
  13   4   1     3147.18     3351.22    121.89 o 
  14   4   1      769.64      889.86     95.11 o 
  15   4   1      634.92      882.34     83.92 o 
  16   4   1      488.26      553.70     77.48 o 
  17   4   1     3797.42     3756.80    158.72 o 
  18   4   1        7.55       36.15     60.02 o 
  19   4   1     4132.87     4643.55    215.01 o 
  20   4   1      551.03      673.82     87.50 o 
  21   4   1       14.77      587.49    151.01 o 
  22   4   1        3.57      327.43     77.02 o 
  23   4   1     1311.73     1652.72    197.07 o 
  24   4   1       12.60       49.62     71.68 o 
  25   4   1      147.70      775.36    408.50 o 
 -23   5   1      166.92      315.42     86.35 o 
 -22   5   1     2107.90     2149.18    141.23 o 
 -21   5   1      138.15      467.13     87.03 o 
 -20   5   1      273.04      730.06    322.60 o 
 -19   5   1     1602.56     1815.80    142.70 o 
 -18   5   1     3457.02     3709.51    143.39 o 
 -17   5   1       96.80      227.26     72.84 o 
 -16   5   1      997.83     1232.76    102.61 o 
 -15   5   1      250.67      476.06     76.86 o 
 -14   5   1     4276.71     4505.99    147.57 o 
 -13   5   1      248.33      509.52     76.27 o 
 -12   5   1     3284.44     3962.33    400.57 o 
 -11   5   1      750.92     1035.55     80.10 o 
 -10   5   1       73.24      299.60     55.06 o 
  -9   5   1       27.65      395.73     61.56 o 
  -8   5   1     4221.54     4089.69     98.85 o 
  -7   5   1     3948.73     4167.52     99.48 o 
  -6   5   1     2876.21     3101.64     88.22 o 
  -5   5   1      205.44      598.74     57.15 o 
  -4   5   1        0.34       23.96     47.66 o 
  -3   5   1     5025.04     5037.60    109.63 o 
  -2   5   1     4384.69     4140.55     98.16 o 
  -1   5   1      154.20      332.43     45.80 o 
   0   5   1     5996.33     6441.44    323.87 o 
   1   5   1        6.91      161.22     44.88 o 
   2   5   1     1979.75     2319.98     78.65 o 
   3   5   1      154.51      237.09     42.77 o 
   4   5   1    13532.87    12661.35    193.24 o 
   5   5   1     6274.18     6069.15    121.09 o 
   6   5   1      907.99     1109.10     66.22 o 
   7   5   1     2052.42     2856.26    103.64 o 
   8   5   1     4107.50     4138.92     99.33 o 
   9   5   1      531.82      685.39     65.34 o 
  10   5   1     6143.41     6195.72    165.84 o 
  11   5   1     2851.05     3001.93    154.64 o 
  12   5   1      631.90      990.97     90.15 o 
  13   5   1      716.94      904.75     89.85 o 
  14   5   1      943.07     1326.02    104.05 o 
  15   5   1      231.28      269.69     70.52 o 

  16   5   1     8198.27     7680.30    201.03 o 
  17   5   1      682.80      807.44     94.25 o 
  18   5   1      106.65      394.38     78.37 o 
  19   5   1     1099.93     1387.30    167.30 o 
  20   5   1     3580.02     3956.35    154.06 o 
  21   5   1      514.87      610.87     95.48 o 
  22   5   1      516.51     1076.78    182.00 o 
  23   5   1     1567.13     1643.59    135.04 o 
 -21   6   1     5003.64     5153.79    184.61 o 
 -20   6   1      534.67     1081.61    113.96 o 
 -19   6   1      328.04      542.97     94.70 o 
 -18   6   1     2725.66     3232.73    151.30 o 
 -17   6   1     2013.49     2504.60    136.01 o 
 -16   6   1     2033.42     2250.43    142.65 o 
 -15   6   1     3373.34     3569.19    144.76 o 
 -14   6   1      270.14      314.67     78.35 o 
 -13   6   1      537.35      749.24     91.77 o 
 -12   6   1     1103.27     1372.06    107.49 o 
 -11   6   1     1619.77     2075.22    123.93 o 
 -10   6   1     2815.50     2902.58    123.91 o 
  -9   6   1     8949.28     8525.38    206.34 o 
  -8   6   1     1868.86     2047.98     96.48 o 
  -7   6   1        0.51      159.00     55.88 o 
  -6   6   1     1349.35     1570.15     81.72 o 
  -5   6   1     2134.70     2323.87     88.11 o 
  -4   6   1     4918.07     4735.25    116.34 o 
  -3   6   1      753.55      869.07     66.50 o 
  -2   6   1      556.82      717.85     62.67 o 
  -1   6   1     1242.97     1383.60     78.08 o 
   0   6   1     3286.84     3326.20     99.01 o 
   1   6   1     2951.89     2449.77     97.73 o 
   2   6   1     3044.15     2790.95     92.63 o 
   3   6   1     3312.02     3262.16     98.42 o 
   4   6   1      462.13      878.98     84.45 o 
   5   6   1      493.33     1150.17     71.38 o 
   6   6   1      915.18     1064.53     69.85 o 
   7   6   1    12813.53    12266.35    223.82 o 
   8   6   1    13473.54    12819.38    265.93 o 
   9   6   1     3771.81     4262.75    144.19 o 
  10   6   1     2575.18     3108.24    197.75 o 
  11   6   1     8811.07     8704.31    219.57 o 
  12   6   1     2767.25     3040.58    131.16 o 
  13   6   1     3158.58     3099.96    134.22 o 
  14   6   1      858.62     1357.59    112.22 o 
  15   6   1       63.10      130.97     73.71 o 
  16   6   1      311.83      368.71     85.43 o 
  17   6   1     1086.38     1577.81    125.85 o 
  18   6   1      900.25     1225.33    117.51 o 
  19   6   1     2303.64     2447.93    145.20 o 
  20   6   1     2900.72     3360.35    173.60 o 
 -16   7   1      446.00      676.66    101.85 o 
 -15   7   1      738.80     1103.20    159.45 o 
 -14   7   1       68.67      -68.59     72.80 o 
 -13   7   1     3981.31     3797.75    169.42 o 
 -12   7   1      575.99      896.93    103.87 o 
 -11   7   1       11.27      397.06     79.59 o 
 -10   7   1     1002.74     1263.51    110.75 o 
  -9   7   1     2326.00     2416.96    132.22 o 
  -8   7   1     4898.90     4665.13    158.18 o 
  -7   7   1     4823.59     4707.07    157.26 o 
  -6   7   1     5628.66     5428.23    147.01 o 
  -5   7   1      369.94      652.71     74.01 o 
  -4   7   1      802.91     1051.37     75.80 o 
  -3   7   1     2793.79     3036.29    102.07 o 
  -2   7   1     3279.06     3128.77    124.61 o 
  -1   7   1     7557.45     7239.75    166.90 o 
   0   7   1       18.00      101.49     50.82 o 
   1   7   1      534.86      818.84     68.70 o 
   2   7   1        8.95      157.15     51.56 o 
   3   7   1     7553.16     7074.55    150.18 o 
   4   7   1       23.65      242.76     61.12 o 
   5   7   1     4069.14     3816.49    124.37 o 
   6   7   1     1455.29     1811.40    158.57 o 
   7   7   1       74.59      321.37     73.81 o 
   8   7   1     2436.95     2454.41    128.57 o 
   9   7   1     3105.73     2903.71    132.02 o 
  10   7   1     3943.15     3873.23    176.48 o 
  11   7   1     2273.99     2649.18    136.39 o 
  12   7   1      424.41      643.50     94.25 o 
  13   7   1       22.28       65.73     74.07 o 
  14   7   1     1696.20     1946.52    321.92 o 
  15   7   1     5589.51     4962.63    185.44 o 
  16   7   1      270.07      354.10     90.89 o 
 -10   8   1     8191.27     7283.10    212.36 o 
  -9   8   1        2.23      198.89     79.77 o 
  -8   8   1     1286.28     1312.97    117.47 o 
  -7   8   1      167.45      345.86     83.39 o 
  -6   8   1     1139.59     1254.06    111.46 o 
  -5   8   1     2000.01     2339.40    134.77 o 
  -4   8   1     4606.26     3830.80    148.91 o 
  -3   8   1       39.76      225.59     74.15 o 
  -2   8   1     3359.27     3215.01    123.54 o 
  -1   8   1       62.12      370.23     72.99 o 
   0   8   1     8306.92     7539.14    181.03 o 
   1   8   1       36.98      358.77     65.56 o 
   2   8   1    15630.44    14409.06    269.40 o 
   3   8   1      870.00     1433.25    153.58 o 
   4   8   1        6.89      317.71     98.33 o 
   5   8   1     1286.50     1973.52    152.32 o 
   6   8   1     9489.52     8553.50    225.36 o 

   7   8   1     1152.85     1453.35    120.79 o 
   8   8   1     2112.84     2277.28    142.77 o 
   9   8   1     1422.84     1434.26    124.21 o 
  10   8   1      696.55      891.50    107.39 o 
 -28   0   2      526.86      562.58    185.23 o 
 -26   0   2    27243.64    24817.97    905.42 o 
 -24   0   2     5224.38     5228.61    456.08 o 
 -22   0   2     2846.48     2781.13    128.41 o 
 -20   0   2      213.66      190.10     66.27 o 
 -18   0   2     1645.58     1769.91    100.65 o 
 -16   0   2     8059.19     7798.81    218.60 o 
 -14   0   2    65716.59    64841.86   1802.85 o 
 -12   0   2    29163.87    30523.83    902.52 o 
 -10   0   2   108771.49   113090.40   2138.39 o 
  -8   0   2    46833.46    47493.04   1199.26 o 
  -6   0   2     2560.57     2559.37    125.67 o 
  -4   0   2    17058.01     6907.49    206.03 o 
  -2   0   2    18981.38    18472.33    355.99 o 
   0   0   2     3682.22     2227.71    179.45 o 
   2   0   2   111003.30   100555.56   5095.27 o 
   4   0   2    46521.54    47803.29    741.96 o 
   6   0   2    61901.31    63018.99    980.12 o 
   8   0   2    42638.00    39143.93    627.48 o 
  10   0   2      587.14      472.36     51.58 o 
  12   0   2    13742.63    14268.29    265.98 o 
  14   0   2    66043.94    67463.78   1080.45 o 
  16   0   2    28635.39    29638.57    516.28 o 
  18   0   2    15449.60    15216.70    304.43 o 
  20   0   2    24500.76    24614.02    605.04 o 
  22   0   2       56.85      140.90     77.65 o 
  24   0   2    11248.37     9985.94    482.87 o 
  26   0   2     5537.88     4412.72    322.19 o 
  28   0   2      219.61      228.26    146.99 o 
 -29   1   2    12366.39    10713.87    380.82 o 
 -28   1   2      898.12      960.82    150.05 o 
 -27   1   2     4050.78     3677.34    165.01 o 
 -26   1   2      241.06      597.71     95.46 o 
 -25   1   2     9158.50     9026.61    357.32 o 
 -24   1   2     2192.04     2983.36    180.56 o 
 -23   1   2    38137.01    37475.32    835.07 o 
 -22   1   2    13996.13    14824.77    529.48 o 
 -21   1   2    14775.44    14509.56    339.34 o 
 -20   1   2     1147.64     1351.85     79.73 o 
 -19   1   2     1544.65     2176.06    105.61 o 
 -18   1   2     5085.91     5537.72    110.46 o 
 -17   1   2    30943.78    32003.63    393.93 o 
 -16   1   2    10168.18    10996.26    163.98 o 
 -15   1   2     6810.96     7253.12    135.53 o 
 -14   1   2     4142.28     4596.51     99.88 o 
 -13   1   2    33096.77    32883.74    390.56 o 
 -12   1   2    10703.04    11414.83    157.31 o 
 -11   1   2    70887.63    70349.11    785.37 o 
 -10   1   2    17243.23    18152.71    244.65 o 
  -9   1   2     1161.66     1551.08     62.74 o 
  -8   1   2      296.65      426.73     26.29 o 
  -7   1   2    60304.20    60353.23    731.82 o 
  -6   1   2    80534.80    78629.95    861.19 o 
  -5   1   2    11431.61    11220.83    138.64 o 
  -4   1   2    85482.28    85878.70    934.13 o 
  -3   1   2    48324.65    48854.06    588.01 o 
  -2   1   2    56190.75    58580.16    702.83 o 
  -1   1   2   190883.63   191292.59   2163.65 o 
   0   1   2     6136.04     6550.47    184.01 o 
   1   1   2   129184.02   131289.91   1686.06 o 
   2   1   2     2268.13     2582.88     45.59 o 
   3   1   2     9710.56     9425.58    202.79 o 
   4   1   2    35767.09    34967.02    484.76 o 
   5   1   2    92494.45    90148.63   1211.13 o 
   6   1   2    32717.16    33138.97    468.50 o 
   7   1   2    30468.92    30281.63    462.89 o 
   8   1   2     4004.16     3939.35     75.24 o 
   9   1   2    30421.26    30968.82    357.79 o 
  10   1   2    35780.31    37711.31    433.06 o 
  11   1   2    48932.98    48530.93    551.86 o 
  12   1   2    41914.41    43190.01    569.28 o 
  13   1   2     8673.00     8464.30    126.34 o 
  14   1   2     9775.93    10759.05    168.15 o 
  15   1   2    11880.02    12527.78    192.52 o 
  16   1   2    13241.52    14125.76    214.09 o 
  17   1   2    61678.25    62676.13    788.16 o 
  18   1   2      253.85      600.83     53.57 o 
  19   1   2     5993.53     6187.67    147.37 o 
  20   1   2      102.34      230.57     70.44 o 
  21   1   2    12455.54    12055.11    244.91 o 
  22   1   2      103.68      251.29     64.51 o 
  23   1   2    17576.42    17196.04    321.64 o 
  24   1   2     6139.12     5789.86    197.26 o 
  25   1   2      209.36      408.62     88.19 o 
  26   1   2      883.51      849.60    142.12 o 
  27   1   2     7277.19     6370.16    279.42 o 
  28   1   2     2301.05     2414.72    217.97 o 
 -28   2   2     2168.65     2424.34    192.34 o 
 -27   2   2      369.35      796.77    113.76 o 
 -26   2   2     7964.73     8063.42    209.78 o 
 -25   2   2    10737.13    10237.95    249.11 o 
 -24   2   2     6598.47     6452.27    179.69 o 
 -23   2   2     8705.45     8939.17    212.49 o 
 -22   2   2     5146.12     4961.27    151.34 o 
 -21   2   2      458.00      925.94     86.71 o 
 -20   2   2    52929.41    50245.86    752.78 o 

 -19   2   2     3173.57     3624.94    106.33 o 
 -18   2   2     2908.08     3186.88     98.24 o 
 -17   2   2     9501.96     9416.22    173.24 o 
 -16   2   2    25523.13    25664.96    363.86 o 
 -15   2   2    47138.55    45899.52    598.99 o 
 -14   2   2    28843.61    29376.96    358.23 o 
 -13   2   2     7135.02     7120.10    120.46 o 
 -12   2   2      297.40      441.51     31.85 o 
 -11   2   2     1539.84     1684.69     59.54 o 
 -10   2   2    14017.82    14285.80    186.48 o 
  -9   2   2    57510.43    57354.53    646.38 o 
  -8   2   2    37084.71    36082.40    416.59 o 
  -7   2   2    64556.69    65366.27    728.45 o 
  -6   2   2     6319.12     6746.56     98.73 o 
  -5   2   2     1254.49     1189.28     46.18 o 
  -4   2   2   120898.36   121063.55   1320.01 o 
  -3   2   2      962.77      873.91     39.06 o 
  -2   2   2   195350.03   199662.83   2410.07 o 
  -1   2   2    36576.14    39116.54    442.41 o 
   1   2   2    73157.73    74681.17    822.59 o 
   2   2   2    41512.87    42058.95    473.39 o 
   3   2   2      219.94      178.54     34.59 o 
   4   2   2    13381.84    13585.81    169.36 o 
   5   2   2     6681.74     7221.82    101.07 o 
   6   2   2      435.40      733.08     45.50 o 
   7   2   2    11588.72    11697.75    170.73 o 
   8   2   2    63012.66    60915.63    752.01 o 
   9   2   2    46038.63    47174.15    593.44 o 
  10   2   2    18959.24    18222.88    254.64 o 
  11   2   2      817.54     1001.86     53.73 o 
  12   2   2    16247.26    17822.30    268.70 o 
  13   2   2    43300.22    42206.47    546.25 o 
  14   2   2    23932.55    22709.56    397.57 o 
  15   2   2    17434.83    17593.51    293.46 o 
  16   2   2       40.46      100.85     39.14 o 
  17   2   2        4.26      166.04     54.72 o 
  18   2   2     9654.76     9857.89    259.30 o 
  19   2   2     3693.11     3808.65    129.38 o 
  20   2   2    23810.91    22777.24    392.29 o 
  21   2   2     1044.54     1276.67     98.04 o 
  22   2   2     2162.99     2387.80    122.16 o 
  23   2   2     2028.20     2167.70    120.76 o 
  24   2   2     5048.11     4581.21    265.82 o 
  25   2   2    10008.06    10116.49    271.98 o 
  26   2   2    10588.52    10150.88    347.96 o 
  27   2   2     1999.33     2168.31    204.72 o 
  28   2   2       26.31       21.89    102.24 o 
 -27   3   2        1.42      139.30     74.73 o 
 -26   3   2       37.76       81.46     70.19 o 
 -25   3   2      462.37      549.25     88.92 o 
 -24   3   2    12663.35    12220.29    270.58 o 
 -23   3   2     2403.27     2403.59    125.28 o 
 -22   3   2    19815.38    19260.41    359.55 o 
 -21   3   2     1132.29     1412.61    105.37 o 
 -20   3   2     1485.78     1860.93    115.62 o 
 -19   3   2     7334.08     7374.12    185.40 o 
 -18   3   2    12999.76    12818.00    424.88 o 
 -17   3   2     2179.40     2149.74    136.83 o 
 -16   3   2     8421.43     8414.42    162.50 o 
 -15   3   2     1909.99     1845.29     76.64 o 
 -14   3   2     2958.46     3112.83     90.60 o 
 -13   3   2     5167.46     4914.79    111.86 o 
 -12   3   2    38846.59    38559.32    510.31 o 
 -11   3   2     1472.19     1565.92     50.93 o 
 -10   3   2    33724.02    34075.71    406.01 o 
  -9   3   2     2624.63     2660.96     62.65 o 
  -8   3   2      449.81      560.17     35.79 o 
  -7   3   2     1369.21     1311.73     54.67 o 
  -6   3   2    13539.06    12554.58    170.69 o 
  -5   3   2    46125.34    47623.77    546.05 o 
  -4   3   2    20889.56    19885.91    248.60 o 
  -3   3   2     6176.97     7396.15    114.04 o 
  -2   3   2    21465.29    21945.90    296.98 o 
  -1   3   2     6476.44     6204.34    101.01 o 
   0   3   2   138195.05   142956.55   1564.37 o 
   1   3   2    22673.17    23948.47    468.65 o 
   2   3   2     3608.37     3637.07    100.76 o 
   3   3   2    14813.30    16442.07    210.64 o 
   4   3   2    66639.66    69108.66    774.87 o 
   5   3   2     1283.77     1477.26    113.92 o 
   6   3   2    44814.41    44404.03    510.91 o 
   7   3   2     4161.99     4753.62    246.85 o 
   8   3   2     1080.04     1355.74     57.71 o 
   9   3   2     2560.94     2830.83     75.44 o 
  10   3   2    30868.84    30796.50    412.45 o 
  11   3   2    13945.95    13571.84    209.70 o 
  12   3   2    23724.26    23414.81    329.03 o 
  13   3   2     1028.72     1123.94     58.84 o 
  14   3   2     1679.33     1941.23     94.08 o 
  15   3   2    11159.52    10651.66    221.53 o 
  16   3   2    16092.10    16485.44    384.72 o 
  17   3   2      884.48      819.47     83.18 o 
  18   3   2    18350.88    17651.48    397.89 o 
  19   3   2      424.36      597.95    162.75 o 
  20   3   2      993.37     1177.43    110.76 o 
  21   3   2      105.73      185.68     67.19 o 
  22   3   2    19105.96    17950.11    499.63 o 
  23   3   2     2477.15     2777.16    130.87 o 
  24   3   2     3840.55     4040.82    149.67 o 
  25   3   2      704.78      904.74    147.94 o 

  26   3   2     2474.80     2653.84    135.69 o 
  27   3   2     2666.06     2917.44    142.17 o 
 -26   4   2      236.37      373.72     86.42 o 
 -25   4   2    14943.57    14665.43    401.95 o 
 -24   4   2     3048.19     3001.15    137.62 o 
 -23   4   2     2364.45     2614.92    143.57 o 
 -22   4   2     3243.15     3192.33    136.53 o 
 -21   4   2    19833.24    18957.43    361.76 o 
 -20   4   2     1969.27     2338.71    129.02 o 
 -19   4   2    12691.59    12357.13    263.32 o 
 -18   4   2     2979.13     2956.97    122.49 o 
 -17   4   2     1219.92     1763.44    112.37 o 
 -16   4   2     1242.73     1201.60     93.60 o 
 -15   4   2    33921.44    34944.55    553.91 o 
 -14   4   2     1967.24     2758.45    249.97 o 
 -13   4   2    39201.10    39689.05    536.84 o 
 -12   4   2       43.89      162.88     44.40 o 
 -11   4   2    10784.02    11111.48    168.12 o 
 -10   4   2     4671.08     5119.75    107.98 o 
  -9   4   2    57404.91    56528.19    656.12 o 
  -8   4   2     3761.64     3917.90     86.60 o 
  -7   4   2     9589.31    11340.11    556.03 o 
  -6   4   2     4723.15     5667.27    105.91 o 
  -5   4   2     3626.58     3892.30    203.00 o 
  -4   4   2    18226.98    19465.52    255.33 o 
  -3   4   2   104242.15   109293.72   1216.94 o 
  -2   4   2     1687.04     2969.16    194.76 o 
  -1   4   2    49859.66    51833.49    601.40 o 
   0   4   2    20257.32    21264.54    332.85 o 
   1   4   2    14739.12    15693.03    235.35 o 
   2   4   2    12352.07    13397.44    189.14 o 
   3   4   2   141131.86   145144.50   1600.32 o 
   4   4   2      253.30      579.85     42.62 o 
   5   4   2       14.98       54.44     58.92 o 
   6   4   2      105.00      215.94     51.30 o 
   7   4   2    66063.41    67131.51    766.65 o 
   8   4   2      126.95      283.62     38.97 o 
   9   4   2    26748.82    26402.84    370.33 o 
  10   4   2     7715.82     7812.87    149.74 o 
  11   4   2      271.09      527.77     52.09 o 
  12   4   2     5208.52     5359.06    149.05 o 
  13   4   2    13807.66    13541.30    264.71 o 
  14   4   2      248.89      489.23     79.08 o 
  15   4   2    15630.10    15179.45    293.55 o 
  16   4   2      533.96      754.98     84.81 o 
  17   4   2     1713.87     1857.59    185.80 o 
  18   4   2     1392.77     1535.88    112.91 o 
  19   4   2    29673.33    29251.29    792.70 o 
  20   4   2     1021.99     1267.99    107.65 o 
  21   4   2    11121.03    11674.78    264.61 o 
  22   4   2     4178.68     3873.76    149.68 o 
  23   4   2     4857.03     5023.21    171.53 o 
  24   4   2      436.79      542.99     89.71 o 
  25   4   2    12469.79    11396.08    274.04 o 
 -23   5   2     2040.46     2366.41    152.30 o 
 -22   5   2     5670.84     5628.92    272.38 o 
 -21   5   2     4520.04     4435.36    194.33 o 
 -20   5   2     1805.26     1961.71    132.82 o 
 -19   5   2      609.97      812.80     97.81 o 
 -18   5   2    13796.23    13607.10    289.48 o 
 -17   5   2     1039.06     1273.50    108.21 o 
 -16   5   2     8691.37     8769.58    236.87 o 
 -15   5   2      396.52      545.57     80.09 o 
 -14   5   2     6350.50     6290.06    173.77 o 
 -13   5   2       25.12      245.68     66.33 o 
 -12   5   2    55930.95    55929.91    834.15 o 
 -11   5   2      125.21      338.90     68.56 o 
 -10   5   2    17725.91    17689.53    323.28 o 
  -9   5   2     3246.25     3347.66     99.78 o 
  -8   5   2     7822.71     7739.75    182.99 o 
  -7   5   2       10.68       56.04     39.56 o 
  -6   5   2    37163.47    35812.63    443.09 o 
  -5   5   2     7556.71     7924.86    141.84 o 
  -4   5   2     7196.01     7235.38    133.53 o 
  -3   5   2       22.01       16.94     36.40 o 
  -2   5   2     3392.56     3154.08     95.41 o 
  -1   5   2     3003.66     2952.18    103.58 o 
   0   5   2    12073.32    11339.78    178.13 o 
   1   5   2    12479.72    13130.81    217.62 o 
   2   5   2    10449.56    10812.14    172.49 o 
   3   5   2      367.81      609.57     62.10 o 
   4   5   2     9610.16     9156.80    154.73 o 
   5   5   2     6718.93     7349.80    135.19 o 
   6   5   2    39953.23    39140.75    478.45 o 
   7   5   2      521.83      794.19     56.38 o 
   8   5   2        1.04        3.79     43.49 o 
   9   5   2        3.46      136.55     48.82 o 
  10   5   2    16727.74    16534.46    309.57 o 
  11   5   2     7872.63     8165.61    197.85 o 
  12   5   2    19472.01    19774.60    358.89 o 
  13   5   2      616.85      758.65     85.60 o 
  14   5   2       76.83      214.63     67.12 o 
  15   5   2     4426.78     4580.51    152.20 o 
  16   5   2    14282.79    13567.70    319.41 o 
  17   5   2      257.24      349.78     79.04 o 
  18   5   2     8873.05     8907.75    226.32 o 
  19   5   2      400.15      549.84     91.55 o 
  20   5   2     2218.70     2712.27    140.08 o 
  21   5   2      450.19      750.95    101.24 o 
  22   5   2    13315.55    13134.84    300.58 o 

  23   5   2      509.58      731.25    103.72 o 
 -21   6   2    12014.06    11484.35    281.08 o 
 -20   6   2    11989.08    12079.82    286.62 o 
 -19   6   2     8166.48     8188.81    232.33 o 
 -18   6   2     2823.53     2759.32    143.21 o 
 -17   6   2      111.92      261.68     77.58 o 
 -16   6   2     5475.07     5563.33    177.63 o 
 -15   6   2     5742.90     6217.19    185.64 o 
 -14   6   2     7193.91     7964.34    208.89 o 
 -13   6   2     3309.17     3550.06    228.14 o 
 -12   6   2      633.63      824.05    108.13 o 
 -11   6   2       50.15      354.43     93.16 o 
 -10   6   2     2390.56     2652.51    121.81 o 
  -9   6   2     4330.28     4708.35    131.37 o 
  -8   6   2    13276.39    12999.85    234.07 o 
  -7   6   2      488.13      637.08     65.38 o 
  -6   6   2      467.73      520.72     57.80 o 
  -5   6   2    19703.96    19614.55    280.39 o 
  -4   6   2    24691.67    24487.71    332.86 o 
  -3   6   2    11655.83    11445.52    191.35 o 
  -2   6   2    11414.47    11558.28    211.28 o 
  -1   6   2     3618.34     3472.70    100.90 o 
   0   6   2      365.72      425.55     55.67 o 
   1   6   2      925.70      874.41     67.18 o 
   2   6   2     4244.10     4465.87    112.37 o 
   3   6   2       46.66      225.85     48.76 o 
   4   6   2    20182.22    19493.48    278.72 o 
   5   6   2      754.52     1113.56     97.80 o 
   6   6   2     1243.71     1563.77     91.57 o 
   7   6   2     5626.42     5537.74    139.52 o 
   8   6   2     5241.65     5804.44    166.67 o 
   9   6   2    32418.69    32565.35    534.32 o 
  10   6   2     3539.00     3585.37    149.35 o 
  11   6   2     6075.63     6029.90    176.81 o 
  12   6   2     5053.13     5212.69    165.71 o 
  13   6   2     2284.00     2715.65    135.61 o 
  14   6   2    12489.13    12119.23    352.18 o 
  15   6   2     4622.78     4542.71    162.34 o 
  16   6   2        3.58      103.28     73.54 o 
  17   6   2      598.77      768.38    100.70 o 
  18   6   2     5959.41     5756.06    189.04 o 
  19   6   2    11082.16    10803.04    317.89 o 
  20   6   2     6108.85     6664.55    210.65 o 
 -16   7   2      177.31      730.29    114.08 o 
 -15   7   2      991.03     1242.89    118.20 o 
 -14   7   2     1246.51     1268.83    120.68 o 
 -13   7   2     6824.59     6321.09    193.11 o 
 -12   7   2     4400.79     4427.34    161.29 o 
 -11   7   2    18735.05    18063.08    356.60 o 
 -10   7   2     3127.66     3254.61    138.38 o 
  -9   7   2      230.32      371.73     79.16 o 
  -8   7   2        4.16      426.08     99.11 o 
  -7   7   2    21322.73    19762.96    369.83 o 
  -6   7   2     2519.15     3107.09    116.29 o 
  -5   7   2    15011.46    14863.39    324.03 o 
  -4   7   2     1498.10     2093.55     96.67 o 
  -3   7   2       53.45      195.93     53.25 o 
  -2   7   2     1925.04     2311.11     95.16 o 
  -1   7   2    12484.51    12384.04    211.16 o 
   0   7   2     3849.27     4285.39    161.56 o 
   1   7   2     2885.82     3101.22    118.04 o 
   2   7   2     1624.96     1878.23     94.23 o 
   3   7   2      730.50     1132.04    103.21 o 
   4   7   2     4159.14     3829.28    123.71 o 
   5   7   2     4329.88     4283.29    148.51 o 
   6   7   2     1317.52     1764.89    148.27 o 
   7   7   2     4175.15     3954.18    146.42 o 
   8   7   2      792.36      996.98     99.35 o 
   9   7   2     5534.01     5287.08    171.51 o 
  10   7   2     1882.94     2509.58    130.23 o 
  11   7   2    15268.06    14488.32    310.73 o 
  12   7   2     4858.92     4955.95    172.44 o 
  13   7   2     1212.67     1516.07    126.01 o 
  14   7   2       34.59      175.41     81.19 o 
  15   7   2     4455.38     4320.04    168.45 o 
  16   7   2     1087.68     1509.55    131.55 o 
 -10   8   2     2881.44     3112.40    152.84 o 
  -9   8   2       69.83      217.72     83.59 o 
  -8   8   2     1168.11     1884.08    132.54 o 
  -7   8   2       53.32      299.45     80.89 o 
  -6   8   2     2199.43     2440.68    145.15 o 
  -5   8   2        0.02      413.46     80.64 o 
  -4   8   2    12425.01    11286.11    300.25 o 
  -3   8   2      297.71      651.74    123.09 o 
  -2   8   2    11750.11    11327.96    230.64 o 
  -1   8   2      364.35      466.86    112.67 o 
   0   8   2      217.90      785.83     89.03 o 
   1   8   2       70.30      523.58     75.99 o 
   2   8   2    13487.47    12798.14    281.69 o 
   3   8   2      792.65     1105.99    104.19 o 
   4   8   2      681.80     1316.27    113.47 o 
   5   8   2     4899.53     4561.77    163.51 o 
   6   8   2     4257.17     4535.32    164.05 o 
   7   8   2     6451.49     5743.36    185.08 o 
   8   8   2     8751.30     8726.97    232.72 o 
   9   8   2      872.49     1045.46    112.43 o 
  10   8   2     1927.73     2318.36    149.71 o 
 -29   0   3       51.61      143.35    152.60 o 
 -27   0   3        7.80      375.74    163.62 o 
 -25   0   3     2326.92     2003.15    162.59 o 

 -23   0   3     2278.43     2473.46    155.71 o 
 -21   0   3     4629.93     3852.41    142.71 o 
 -19   0   3     1337.13     1471.07    101.36 o 
 -17   0   3     6376.97     5818.86    186.69 o 
 -15   0   3      395.97      186.52     61.19 o 
 -13   0   3      140.92       88.84     47.73 o 
 -11   0   3      496.06      544.55     48.02 o 
  -9   0   3       11.21        3.00     24.38 o 
  -7   0   3       13.36      -17.11     11.41 o 
  -5   0   3      294.55      413.17     39.43 o 
  -3   0   3       91.29      147.77     16.29 o 
  -1   0   3       82.32      114.80     11.06 o 
   1   0   3      668.06      265.35     32.98 o 
   3   0   3      323.01      334.55     22.95 o 
   5   0   3      319.26      285.41     39.04 o 
   7   0   3      958.71     1034.78     55.21 o 
   9   0   3      213.48      262.25     72.68 o 
  11   0   3      118.38      127.59     38.28 o 
  13   0   3     1063.18     1233.09     71.00 o 
  15   0   3      201.06      175.95     51.12 o 
  17   0   3     2785.95     2836.69    109.63 o 
  19   0   3     6307.09     6693.64    194.47 o 
  21   0   3      659.26      828.13    106.93 o 
  23   0   3     2008.21     2335.75    277.93 o 
  25   0   3      319.85      537.60    166.79 o 
  27   0   3      476.26      603.75    186.83 o 
 -29   1   3       23.06      568.50    197.48 o 
 -28   1   3       16.66      306.93    112.51 o 
 -27   1   3      159.95      506.77    113.94 o 
 -26   1   3      780.78      556.86    193.83 o 
 -25   1   3        1.49      335.30    140.13 o 
 -24   1   3     1389.94     1615.22    124.64 o 
 -23   1   3        1.17      310.69    130.11 o 
 -22   1   3       81.05      576.73    117.99 o 
 -21   1   3     1440.42     2533.84    125.83 o 
 -20   1   3      607.43      861.36     69.41 o 
 -19   1   3    10172.17    10246.53    165.37 o 
 -18   1   3      887.27     1061.40     59.95 o 
 -17   1   3      276.79      418.48     57.07 o 
 -16   1   3      794.50     1361.48    211.70 o 
 -15   1   3      691.17     1046.51     88.66 o 
 -14   1   3      125.03      335.36     34.40 o 
 -13   1   3      603.25      931.56     82.76 o 
 -12   1   3      241.52      378.50     36.46 o 
 -11   1   3     2224.42     2540.10     87.77 o 
 -10   1   3        1.61       31.54     19.66 o 
  -9   1   3     1280.37     1520.18     96.43 o 
  -8   1   3       70.45       87.72     19.53 o 
  -7   1   3     3512.60     3954.03    203.51 o 
  -6   1   3     3089.75     2966.43     56.17 o 
  -5   1   3      204.91      238.31     33.83 o 
  -4   1   3      960.10      952.92     37.91 o 
  -3   1   3     5634.34     5330.23     80.77 o 
  -2   1   3      554.73      609.25     40.39 o 
  -1   1   3     1021.65      967.76     25.35 o 
   0   1   3      764.45      746.81     30.11 o 
   1   1   3     1567.26     1516.17     30.43 o 
   2   1   3       20.91       25.20     11.46 o 
   3   1   3      372.11      445.71     31.18 o 
   4   1   3     3158.62     3099.19     58.26 o 
   5   1   3     3860.25     3796.98     82.58 o 
   6   1   3      729.74      908.76     46.18 o 
   7   1   3      566.39      725.68     80.20 o 
   8   1   3     1194.37     1206.15     47.60 o 
   9   1   3     3436.85     3671.99     87.00 o 
  10   1   3     1711.34     1737.52     97.83 o 
  11   1   3      370.92      652.60     61.12 o 
  12   1   3      120.29      319.88     44.20 o 
  13   1   3     6234.29     6754.63    164.21 o 
  14   1   3     1556.81     1731.34     60.95 o 
  15   1   3       12.12      103.24     31.95 o 
  16   1   3     1558.82     1723.33     94.02 o 
  17   1   3      758.27      984.42     76.93 o 
  18   1   3        5.05       52.57     46.80 o 
  19   1   3       14.54      141.03     62.78 o 
  20   1   3      954.02     1035.52    103.72 o 
  21   1   3     1251.26     1426.84    113.93 o 
  22   1   3     1758.78     1798.12    107.51 o 
  23   1   3      156.23      236.66     77.94 o 
  24   1   3        0.87      106.21     69.20 o 
  25   1   3        8.99      441.60    131.22 o 
  26   1   3     2857.28     2812.26    187.62 o 
  27   1   3      200.62      295.95    112.27 o 
  28   1   3       57.55      137.06    108.09 o 
 -28   2   3       60.45      323.56    113.92 o 
 -27   2   3      365.20      583.60    106.48 o 
 -26   2   3      299.89      889.07    159.14 o 
 -25   2   3       87.15      449.22    158.78 o 
 -24   2   3     1794.47     2372.73    204.69 o 
 -23   2   3      135.18      936.27    478.45 o 
 -22   2   3     2665.08     2714.22    122.40 o 
 -21   2   3       18.82      604.26    113.22 o 
 -20   2   3     1066.95     1979.30    201.91 o 
 -19   2   3     6781.23     6582.39    143.95 o 
 -18   2   3     7265.49     7592.34    223.21 o 
 -17   2   3     4994.66     5974.89    146.21 o 
 -16   2   3     2427.59     2841.67    140.92 o 
 -15   2   3     5461.25     5918.42    107.38 o 
 -14   2   3      335.83      755.00     66.06 o 
 -13   2   3      657.72      783.29     65.42 o 

 -12   2   3     4198.35     4373.95     82.14 o 
 -11   2   3      419.73      633.55     44.89 o 
 -10   2   3     3592.34     3690.95     71.52 o 
  -9   2   3        0.93       61.00     24.81 o 
  -8   2   3      537.27      682.85     36.82 o 
  -7   2   3      921.71     1111.59     74.73 o 
  -6   2   3      276.61      385.44     28.28 o 
  -5   2   3      691.18      780.07     36.79 o 
  -4   2   3      158.28      220.20     32.78 o 
  -3   2   3      167.24      138.91     23.46 o 
  -2   2   3     7497.29     7714.57    395.56 o 
  -1   2   3     8231.66     8283.56    113.61 o 
   1   2   3       39.24       36.93     21.16 o 
   2   2   3        3.93       11.37     18.96 o 
   3   2   3     2060.24     2069.59    105.07 o 
   4   2   3      600.19      625.03     29.49 o 
   5   2   3       23.70      204.30     97.09 o 
   6   2   3       54.51       98.62     29.70 o 
   7   2   3     3445.73     3408.85    105.90 o 
   8   2   3     3794.15     3702.73     96.03 o 
   9   2   3      147.43      149.67     41.36 o 
  10   2   3     5348.74     5704.22    129.07 o 
  11   2   3     7898.70     8006.34    163.10 o 
  12   2   3      483.14      683.73     67.97 o 
  13   2   3     3876.47     4098.74     90.25 o 
  14   2   3     2677.01     2761.56    119.67 o 
  15   2   3     4266.45     4640.93    119.30 o 
  16   2   3      144.96      357.14     59.58 o 
  17   2   3     3876.91     3759.36    122.81 o 
  18   2   3     1670.18     1878.99    102.92 o 
  19   2   3      578.05      534.55     73.55 o 
  20   2   3      727.46     1032.36     87.83 o 
  21   2   3       12.19      167.67     58.82 o 
  22   2   3      104.27      467.14    119.94 o 
  23   2   3     1303.55     1477.91    109.46 o 
  24   2   3      458.18      671.91     98.79 o 
  25   2   3      111.07      328.26    106.35 o 
  26   2   3     1025.94     1269.62    165.50 o 
  27   2   3      904.05      870.81    150.44 o 
  28   2   3      114.15      524.74    179.57 o 
 -27   3   3       28.51      169.83     76.73 o 
 -26   3   3      262.86      756.38     92.37 o 
 -25   3   3        1.65      152.11     71.89 o 
 -24   3   3      237.90      729.36    157.75 o 
 -23   3   3       53.27      381.97    111.34 o 
 -22   3   3     9959.80    10383.50    236.65 o 
 -21   3   3     1571.39     1928.91    119.27 o 
 -20   3   3     4052.20     4323.10    147.71 o 
 -19   3   3      460.49      568.32     75.47 o 
 -18   3   3       78.09      307.81     96.65 o 
 -17   3   3       75.54      187.18     47.40 o 
 -16   3   3      785.93     1474.70    138.68 o 
 -15   3   3       60.63      208.54     45.21 o 
 -14   3   3       40.29      577.91    158.29 o 
 -13   3   3     1019.88     1188.47     51.83 o 
 -12   3   3     1405.06     1570.49     56.65 o 
 -11   3   3      249.38      355.53     32.87 o 
 -10   3   3     4124.34     3994.71     80.51 o 
  -9   3   3      492.67      659.14    134.12 o 
  -8   3   3     1545.20     1618.94     51.70 o 
  -7   3   3      514.38      732.41     65.77 o 
  -6   3   3     2830.88     2731.28     63.74 o 
  -5   3   3     4573.20     4777.29    273.64 o 
  -4   3   3     1544.10     1388.51     49.24 o 
  -3   3   3      444.24      439.11     33.63 o 
  -2   3   3      536.11      772.93     81.50 o 
  -1   3   3       93.05      248.74     41.76 o 
   0   3   3     2350.74     2547.26    133.62 o 
   1   3   3      335.32      302.32     29.89 o 
   2   3   3     5073.57     4926.98     87.22 o 
   3   3   3     1649.56     2133.30    124.32 o 
   4   3   3      375.77      558.99     35.03 o 
   5   3   3      659.03      829.57     59.18 o 
   6   3   3      935.24      800.05     42.73 o 
   7   3   3       89.04      171.74     32.09 o 
   8   3   3     6815.97     6683.56    121.34 o 
   9   3   3      551.00      552.60     39.92 o 
  10   3   3      182.51      296.25     35.03 o 
  11   3   3    10170.35    10578.50    208.02 o 
  12   3   3     5553.66     5649.04    143.84 o 
  13   3   3      828.09     1043.63    125.14 o 
  14   3   3     5098.15     5034.74    140.95 o 
  15   3   3     1331.75     1912.63    120.55 o 
  16   3   3      401.23      580.13     92.22 o 
  17   3   3     1359.29     1530.00    102.65 o 
  18   3   3     1200.69     1720.59    122.77 o 
  19   3   3     1221.00     1311.86     99.19 o 
  20   3   3     1987.57     2476.09    177.82 o 
  21   3   3      234.44      328.81     75.80 o 
  22   3   3      291.74      615.70    106.87 o 
  23   3   3      594.33      621.87     87.02 o 
  24   3   3     2054.62     2617.38    308.62 o 
  25   3   3      243.06      197.01    113.50 o 
  26   3   3       30.71      412.32    174.74 o 
  27   3   3     2159.50     2440.82    173.63 o 
 -26   4   3       18.33      241.30     78.80 o 
 -25   4   3     7208.59     7486.53    238.09 o 
 -24   4   3       35.80      238.53     77.95 o 
 -23   4   3     1170.30     1397.87    115.92 o 
 -22   4   3       44.47      362.12     77.04 o 

 -21   4   3     5418.70     5320.92    249.79 o 
 -20   4   3      836.80      996.74     96.86 o 
 -19   4   3     2071.89     2621.16    194.29 o 
 -18   4   3      783.62      921.88     89.89 o 
 -17   4   3      195.11      292.35     68.45 o 
 -16   4   3      434.36      607.65     76.63 o 
 -15   4   3     1540.76     2104.51    147.68 o 
 -14   4   3        2.42      114.04     46.76 o 
 -13   4   3     4652.07     4924.52    120.92 o 
 -12   4   3      544.02      717.14     60.86 o 
 -11   4   3     5544.88     5618.25    108.38 o 
 -10   4   3     2142.43     2047.81     71.48 o 
  -9   4   3     3155.06     3337.77     97.89 o 
  -8   4   3        0.76       56.58     30.01 o 
  -7   4   3     5787.12     5595.07    106.19 o 
  -6   4   3       43.95       42.84     29.64 o 
  -5   4   3     1775.14     1848.18     67.46 o 
  -4   4   3      133.57      233.27     36.05 o 
  -3   4   3     6260.87     6217.58    112.30 o 
  -2   4   3       39.91       26.66     27.22 o 
  -1   4   3     1805.02     1675.21     61.67 o 
   0   4   3     2057.15     2331.20     90.65 o 
   1   4   3     1760.36     1705.52     71.27 o 
   2   4   3     1530.25     1968.43    133.89 o 
   3   4   3     3789.44     3583.17     82.87 o 
   4   4   3      350.31      522.02     41.37 o 
   5   4   3    20821.55    20114.04    261.89 o 
   6   4   3     2905.53     3158.90     94.95 o 
   7   4   3     5291.84     5677.58    105.00 o 
   8   4   3      328.49      428.98     53.26 o 
   9   4   3    12803.54    12517.99    219.70 o 
  10   4   3      906.18     1192.21     64.37 o 
  11   4   3      577.69      565.90     74.14 o 
  12   4   3     3005.73     3005.24    156.52 o 
  13   4   3     1054.94     1360.78     95.96 o 
  14   4   3      309.68      571.82     96.54 o 
  15   4   3      128.29      225.04     63.73 o 
  16   4   3       50.72      136.62     70.80 o 
  17   4   3     2467.36     2948.65    124.32 o 
  18   4   3     1891.60     2163.87    123.26 o 
  19   4   3      311.84      778.18     85.98 o 
  20   4   3      402.27      494.91     85.93 o 
  21   4   3     5545.11     6118.73    400.28 o 
  22   4   3     1526.39     1809.62    128.53 o 
  23   4   3      441.96      949.12    142.09 o 
  24   4   3     2618.62     2725.21    159.67 o 
  25   4   3     1083.58     1272.22    117.53 o 
 -23   5   3      846.31      947.70    109.70 o 
 -22   5   3     1281.35     1763.35    127.45 o 
 -21   5   3     2743.61     2679.64    136.71 o 
 -20   5   3       88.02      558.60     93.42 o 
 -19   5   3       64.48      305.52     78.04 o 
 -18   5   3      256.32      492.17     82.10 o 
 -17   5   3        3.96       58.41     63.67 o 
 -16   5   3      899.22     1330.17    101.99 o 
 -15   5   3      301.38      492.77     76.61 o 
 -14   5   3      723.98     1391.78    214.68 o 
 -13   5   3     3489.08     3383.20    127.80 o 
 -12   5   3     3375.40     4330.70    125.70 o 
 -11   5   3      958.60     1146.40     78.62 o 
 -10   5   3    18267.73    17993.67    285.53 o 
  -9   5   3      172.76      461.93     82.54 o 
  -8   5   3       38.49      365.11     63.35 o 
  -7   5   3     2127.40     2445.52    209.95 o 
  -6   5   3     6919.33     6346.83    125.09 o 
  -5   5   3      401.70      540.04     83.32 o 
  -4   5   3     3611.17     3460.26     91.86 o 
  -3   5   3     1671.07     1871.21     73.60 o 
  -2   5   3       38.99      106.89     35.63 o 
  -1   5   3        1.68       21.16     36.44 o 
   0   5   3     2058.24     1992.03     74.34 o 
   1   5   3      588.58      561.53     50.40 o 
   2   5   3     4383.51     4040.48     98.07 o 
   3   5   3     1305.74     1574.44     72.74 o 
   4   5   3      191.14      376.97     46.42 o 
   5   5   3      616.97      892.92     58.64 o 
   6   5   3    17739.48    16813.72    238.29 o 
   7   5   3     2641.94     2622.87    103.03 o 
   8   5   3      987.70      985.04     80.71 o 
   9   5   3     2707.38     3289.89    177.04 o 
  10   5   3     3985.90     4204.54    138.97 o 
  11   5   3      238.64      471.37    101.17 o 
  12   5   3     4814.40     4471.47    230.32 o 
  13   5   3     2746.02     2697.29    120.66 o 
  14   5   3     1128.96     1296.32    104.39 o 
  15   5   3      123.07      281.56     71.36 o 
  16   5   3      700.91      881.07     93.26 o 
  17   5   3       73.40      135.11     73.63 o 
  18   5   3     3024.66     3203.12    138.01 o 
  19   5   3        9.63       82.52     72.47 o 
  20   5   3      204.48      609.34    202.26 o 
  21   5   3     1534.25     1746.00    133.82 o 
  22   5   3     2398.99     2589.71    142.77 o 
  23   5   3        0.01      154.62    104.66 o 
 -21   6   3      779.83     1375.83    144.85 o 
 -20   6   3     1275.90     1970.67    171.03 o 
 -19   6   3     1522.82     1911.27    134.54 o 
 -18   6   3     2524.62     2848.29    139.81 o 
 -17   6   3      570.10      992.98    103.49 o 
 -16   6   3      176.18      532.00     87.72 o 

 -15   6   3     6144.43     5931.04    200.90 o 
 -14   6   3     1204.49     1796.63    120.85 o 
 -13   6   3     7354.65     6757.69    188.38 o 
 -12   6   3        5.58      265.61     68.39 o 
 -11   6   3       35.98      265.98     68.38 o 
 -10   6   3       67.01      217.84     65.81 o 
  -9   6   3     2300.41     2604.75    111.78 o 
  -8   6   3     1217.36     1274.32     86.55 o 
  -7   6   3     2011.95     2068.00     85.28 o 
  -6   6   3     4478.97     4495.83    113.28 o 
  -5   6   3       43.72      334.57     59.75 o 
  -4   6   3      119.26      284.97     51.47 o 
  -3   6   3     2078.62     2143.63     86.60 o 
  -2   6   3     8107.85     7729.76    167.12 o 
  -1   6   3     3113.53     2987.97     95.53 o 
   0   6   3      160.32      274.11     49.35 o 
   1   6   3     3837.99     3665.00    102.19 o 
   2   6   3      734.53      920.62     67.49 o 
   3   6   3     5698.14     5333.11    122.93 o 
   4   6   3      522.61      721.52     62.14 o 
   5   6   3       91.64      301.76     71.18 o 
   6   6   3      160.12      271.59     63.03 o 
   7   6   3      366.45      589.07     77.57 o 
   8   6   3       69.36      181.63     64.69 o 
   9   6   3     1454.76     1841.34    112.79 o 
  10   6   3     2733.65     2877.24    126.24 o 
  11   6   3      696.94      916.39     94.34 o 
  12   6   3     1547.56     1945.78    125.77 o 
  13   6   3     1209.56     1590.35    120.27 o 
  14   6   3     2015.86     2537.28    157.67 o 
  15   6   3     6153.99     6268.66    236.26 o 
  16   6   3     2944.68     2960.45    137.94 o 
  17   6   3       96.62      256.30     91.41 o 
  18   6   3       80.52      327.01     87.76 o 
  19   6   3     1878.07     2348.96    151.54 o 
  20   6   3      665.91     1282.19    172.96 o 
 -16   7   3     5804.39     5427.66    221.72 o 
 -15   7   3      907.42     1120.23    113.38 o 
 -14   7   3       43.92      342.64     85.69 o 
 -13   7   3     1490.60     1841.50    129.52 o 
 -12   7   3     1198.71     1766.36    125.68 o 
 -11   7   3     5585.27     5283.55    171.52 o 
 -10   7   3       42.80      338.84     79.10 o 
  -9   7   3    12074.64    10663.34    247.78 o 
  -8   7   3     1778.23     2131.27    122.77 o 
  -7   7   3     1537.95     1618.21    100.79 o 
  -6   7   3      102.27      348.75     65.84 o 
  -5   7   3    10712.36     9953.09    211.82 o 
  -4   7   3     4873.60     4864.01    125.36 o 
  -3   7   3     2939.45     3102.28    103.09 o 
  -2   7   3        1.14      384.81     70.13 o 
  -1   7   3     1505.94     1770.82     91.06 o 
   0   7   3     6963.13     6694.63    160.43 o 
   1   7   3    10959.90    10009.81    183.92 o 
   2   7   3      296.93      401.92     57.84 o 
   3   7   3       82.97      366.96     57.91 o 
   4   7   3     1927.43     2091.84    106.76 o 
   5   7   3     3435.48     3130.64    130.28 o 
   6   7   3        7.86      199.35     70.65 o 
   7   7   3     2104.61     2251.47    129.00 o 
   8   7   3     2208.74     2428.11    134.59 o 
   9   7   3      886.65     1144.83    108.17 o 
  10   7   3       20.98      230.84     76.84 o 
  11   7   3     2532.66     2618.93    145.17 o 
  12   7   3     2314.10     2527.43    144.25 o 
  13   7   3     5719.36     5031.49    234.49 o 
  14   7   3       26.51      187.64     79.70 o 
  15   7   3      773.44     1080.28    115.88 o 
  16   7   3     3474.33     3381.98    157.53 o 
 -10   8   3      390.13      523.68     95.08 o 
  -9   8   3      227.86      314.23     85.27 o 
  -8   8   3    10845.25     9742.12    244.91 o 
  -7   8   3      266.59      700.62     95.55 o 
  -6   8   3     2620.37     2695.85    137.61 o 
  -5   8   3      122.24      499.84     86.39 o 
  -4   8   3     3371.26     3347.37    130.88 o 
  -3   8   3     1360.12     1649.74    106.90 o 
  -2   8   3     5713.53     5421.49    155.06 o 
  -1   8   3      767.51     1037.66     81.91 o 
   0   8   3     4291.66     3946.68    133.00 o 
   1   8   3       94.54      379.20     71.28 o 
   2   8   3     2293.01     2346.53    134.69 o 
   3   8   3     1756.13     1971.36    129.50 o 
   4   8   3    16976.93    14489.00    308.56 o 
   5   8   3      945.75     1233.88    110.47 o 
   6   8   3     2731.86     2818.83    140.92 o 
   7   8   3      166.43      380.74     87.57 o 
   8   8   3     5627.86     5220.85    179.33 o 
   9   8   3      163.91      305.53     86.48 o 
 -28   0   4     9402.75     8877.69    468.73 o 
 -26   0   4     1256.48     1383.24    153.87 o 
 -24   0   4    80537.86    75834.36   2828.50 o 
 -22   0   4    71534.23    68307.29   1133.57 o 
 -20   0   4     4820.99     4598.73    150.74 o 
 -16   0   4    11929.62    12797.10    431.90 o 
 -14   0   4     3066.51     3315.49    102.39 o 
 -12   0   4    74892.80    75079.34   1185.87 o 
 -10   0   4    68540.51    74931.77   1449.15 o 
  -8   0   4    49450.21    22704.96    643.14 o 
  -6   0   4   193777.94   182629.36   3450.90 o 

  -4   0   4     4556.05     4404.79     90.65 o 
  -2   0   4    82274.35    82788.02   1269.99 o 
   0   0   4   119204.66   111333.29   3472.52 o 
   2   0   4      781.57      857.15     42.57 o 
   4   0   4    49399.99    48238.66    753.21 o 
   6   0   4   133597.05   133558.84   2414.58 o 
   8   0   4     6857.01     7345.23    149.32 o 
  10   0   4    60330.59    58157.82    925.22 o 
  12   0   4     8705.39    11656.44    227.19 o 
  14   0   4    44050.46    46290.54    761.20 o 
  16   0   4    41600.83    42618.68    712.69 o 
  18   0   4    43266.57    43967.32    826.76 o 
  20   0   4       69.99       60.32     61.11 o 
  22   0   4    17232.33    15920.11    639.71 o 
  24   0   4     7131.62     6040.26    365.58 o 
  26   0   4     6300.10     6058.21    382.78 o 
  28   0   4     9487.65     8081.79    460.14 o 
 -29   1   4       91.93      323.27    111.82 o 
 -28   1   4      516.62      684.83    134.04 o 
 -27   1   4    11872.71    11271.54    376.32 o 
 -26   1   4     1693.44     2096.93    138.09 o 
 -25   1   4    21098.79    20694.51    431.09 o 
 -24   1   4     4063.55     4252.59    163.70 o 
 -23   1   4       81.07      221.66     67.15 o 
 -22   1   4        5.54      342.48     59.36 o 
 -21   1   4    26415.53    26768.26    389.89 o 
 -20   1   4     2147.03     2770.26     86.10 o 
 -19   1   4    15524.58    15407.22    247.87 o 
 -18   1   4     9218.78     9037.27    167.44 o 
 -17   1   4     3556.13     4105.36     93.43 o 
 -16   1   4    12624.06    13165.30    205.11 o 
 -15   1   4    42067.40    42299.47    545.11 o 
 -14   1   4    11634.56    12266.16    188.55 o 
 -13   1   4    13428.11    13416.35    181.94 o 
 -12   1   4     2479.49     2305.45     58.48 o 
 -11   1   4    14351.53    14694.76    190.75 o 
 -10   1   4    18660.13    19476.59    239.52 o 
  -9   1   4    90527.71    90572.30   1092.40 o 
  -8   1   4     1154.23     1506.73     44.80 o 
  -7   1   4     3481.92     3878.55    120.45 o 
  -6   1   4      659.54      684.92     30.98 o 
  -5   1   4   143527.89   140011.05   1517.28 o 
  -4   1   4     9235.38     9831.89    147.22 o 
  -3   1   4   152560.34   146396.02   2230.83 o 
  -2   1   4    82373.07    84306.17    916.78 o 
  -1   1   4    17317.30    17847.75    206.33 o 
   0   1   4     2409.34     2543.44    153.45 o 
   1   1   4    21390.17    21224.65    242.11 o 
   2   1   4   125682.89   125349.38   1363.58 o 
   3   1   4    36364.35    35689.50    399.12 o 
   4   1   4    13760.91    13963.39    187.19 o 
   5   1   4       89.62      111.83     21.04 o 
   6   1   4     2292.07     2187.82     51.06 o 
   7   1   4    67882.74    66688.63    809.58 o 
   8   1   4    12917.83    13173.57    165.39 o 
   9   1   4    29058.36    27714.53    324.00 o 
  10   1   4      222.66      375.67     26.29 o 
  11   1   4    18752.66    20142.38    270.29 o 
  12   1   4     7360.24     8966.32    216.71 o 
  13   1   4    57962.13    58944.98    731.59 o 
  14   1   4    14937.77    15601.60    225.73 o 
  15   1   4    25837.13    25942.64    320.66 o 
  16   1   4      662.57      840.45     53.58 o 
  17   1   4       24.92       95.34     43.92 o 
  18   1   4    10041.56    10182.99    197.85 o 
  19   1   4    19227.32    19119.97    334.15 o 
  20   1   4      178.29      478.79     70.54 o 
  21   1   4    10960.85    10135.81    219.32 o 
  22   1   4      988.15     1005.53    147.15 o 
  23   1   4     4739.87     4435.05    144.15 o 
  24   1   4       88.40      309.07    100.23 o 
  25   1   4    18585.88    16528.17    886.93 o 
  26   1   4     1132.38     1584.71    177.57 o 
  27   1   4      253.15      345.33    123.28 o 
  28   1   4      276.27      311.52    115.04 o 
 -28   2   4     2771.01     2787.05    185.88 o 
 -27   2   4      313.95      434.55     85.49 o 
 -26   2   4      883.90     1117.99    104.53 o 
 -25   2   4    11368.14    10437.32    300.06 o 
 -24   2   4     4910.19     5221.51    160.98 o 
 -23   2   4    25807.26    23881.29    532.01 o 
 -22   2   4     5603.95     5813.61    163.99 o 
 -21   2   4    17022.21    16550.79    310.31 o 
 -20   2   4     2596.45     2315.41     93.31 o 
 -19   2   4     1667.45     2212.90     88.50 o 
 -18   2   4    21650.22    21301.83    320.10 o 
 -17   2   4    48077.93    47730.61    565.15 o 
 -16   2   4     9053.52     9140.60    180.33 o 
 -15   2   4      157.64      301.74     36.51 o 
 -14   2   4     9356.41     9667.00    147.39 o 
 -13   2   4    62498.96    61543.70    702.53 o 
 -12   2   4    38280.17    37261.61    480.20 o 
 -11   2   4    27569.87    26589.34    352.02 o 
 -10   2   4      623.06      600.60     38.04 o 
  -9   2   4      117.75      999.94    118.22 o 
  -8   2   4     6526.93     6505.31     99.83 o 
  -7   2   4     4767.66     4664.88     78.40 o 
  -6   2   4    39548.66    40388.75    460.80 o 
  -5   2   4    14811.72    14128.99    178.31 o 
  -4   2   4    24652.85    24447.30    287.51 o 

  -3   2   4    11443.98    12151.24    171.05 o 
  -2   2   4    12964.07    13544.47    491.80 o 
  -1   2   4    31901.34    31347.86    359.87 o 
   0   2   4    23452.15    24635.30    592.00 o 
   1   2   4    14825.21    14498.71    179.64 o 
   2   2   4    12427.43    12559.87    159.01 o 
   3   2   4    47268.27    47319.04    531.13 o 
   4   2   4    46829.91    46135.21    518.89 o 
   5   2   4    30622.84    30743.40    354.65 o 
   6   2   4    27156.03    26806.71    397.16 o 
   7   2   4     5139.70     5511.02    158.99 o 
   8   2   4     8234.03     8966.71    168.39 o 
   9   2   4       38.81      149.07     44.30 o 
  10   2   4    10832.04    10012.95    324.59 o 
  11   2   4     5152.22     4557.78    117.57 o 
  12   2   4    52572.15    53594.54    769.52 o 
  13   2   4     1572.26     1924.21     83.40 o 
  14   2   4      231.62      530.89     68.17 o 
  15   2   4    32814.52    33736.89    671.81 o 
  16   2   4    51258.65    51533.07    839.95 o 
  17   2   4    34787.81    35480.07    591.11 o 
  18   2   4    10723.28    10576.91    223.54 o 
  19   2   4        2.46       92.71     60.87 o 
  20   2   4     1755.19     2228.63    114.91 o 
  21   2   4     5429.23     5211.89    154.68 o 
  22   2   4    12437.60    11355.23    245.46 o 
  23   2   4     2386.10     2289.02    305.41 o 
  24   2   4     2231.98     2491.25    200.79 o 
  25   2   4      826.51      766.81    131.36 o 
  26   2   4     1658.20     1640.12    157.18 o 
  27   2   4     4858.35     4033.91    282.71 o 
 -27   3   4     3380.78     3366.76    145.87 o 
 -26   3   4    15177.20    14573.06    310.17 o 
 -25   3   4       26.42      163.32     72.12 o 
 -24   3   4     1970.52     2488.28    136.99 o 
 -23   3   4     2515.19     2577.82    216.53 o 
 -22   3   4     6902.14     7370.10    193.85 o 
 -21   3   4     1024.32     1525.59    151.41 o 
 -20   3   4    20629.94    20506.29    368.10 o 
 -19   3   4     1463.87     2076.64    143.94 o 
 -18   3   4       55.75      131.70     59.16 o 
 -17   3   4     1370.02     1784.46     84.71 o 
 -16   3   4    22348.13    23056.11    340.34 o 
 -15   3   4    11120.57    10863.58    190.77 o 
 -14   3   4    33499.78    33704.23    411.88 o 
 -13   3   4     3675.27     3735.19     82.27 o 
 -12   3   4      613.67      771.76     44.98 o 
 -11   3   4     1053.66     1299.32     54.27 o 
 -10   3   4    35769.13    34985.31    418.13 o 
  -9   3   4       10.44      179.40     28.13 o 
  -8   3   4    52675.34    51850.82    595.76 o 
  -7   3   4     1473.14     2172.73    122.08 o 
  -6   3   4     7576.22     7866.05    120.94 o 
  -5   3   4      104.73      361.04     49.41 o 
  -4   3   4    85546.03    86852.14    966.25 o 
  -3   3   4    42945.71    43789.74    555.05 o 
  -2   3   4    10784.56     9990.21    142.35 o 
  -1   3   4    30429.58    30992.40    367.51 o 
   0   3   4    16768.54    17394.85    243.53 o 
   1   3   4    12102.08    11239.25    155.32 o 
   2   3   4    50738.39    49938.46    570.13 o 
   3   3   4    16643.53    16795.81    215.12 o 
   4   3   4    18191.86    17634.35    224.21 o 
   5   3   4        4.62      110.87     55.93 o 
   6   3   4    27160.32    26817.43    323.00 o 
   7   3   4     1896.87     1791.31     50.21 o 
   8   3   4    37337.55    36323.98    474.16 o 
   9   3   4    13046.40    12653.60    254.79 o 
  10   3   4    12569.41    12847.51    266.82 o 
  11   3   4     9814.88    10375.65    205.97 o 
  12   3   4    16662.13    15855.46    282.97 o 
  13   3   4     9299.53     8675.95    189.80 o 
  14   3   4    40249.33    39474.56    603.19 o 
  15   3   4    12947.45    12834.87    252.57 o 
  16   3   4     1200.58     1498.92    102.30 o 
  17   3   4     5442.75     5262.01    153.53 o 
  18   3   4     5140.43     5349.63    165.15 o 
  19   3   4     8481.20     8393.19    204.16 o 
  20   3   4    13918.58    13769.48    316.32 o 
  21   3   4      228.06      365.53    102.99 o 
  22   3   4       40.15       99.63     67.80 o 
  23   3   4        7.54      343.75     81.34 o 
  24   3   4    16293.99    14930.42    368.59 o 
  25   3   4      102.96      343.82     78.77 o 
  26   3   4     6956.07     6527.31    195.53 o 
 -26   4   4       20.32      153.58     77.53 o 
 -25   4   4     3657.97     3871.78    155.04 o 
 -24   4   4      850.82     1123.94    151.34 o 
 -23   4   4    12751.40    12583.19    382.26 o 
 -22   4   4     2696.57     2857.81    140.25 o 
 -21   4   4       84.82      489.31     96.87 o 
 -20   4   4     2488.55     2852.47    127.50 o 
 -19   4   4    15249.38    15610.95    307.81 o 
 -18   4   4       85.51      241.65     93.26 o 
 -17   4   4     3806.82     3856.95    134.03 o 
 -16   4   4     1065.74     1611.33    189.96 o 
 -15   4   4      772.31      841.22     69.16 o 
 -14   4   4     1458.96     1878.17    123.51 o 
 -13   4   4    13113.03    13334.89    224.34 o 
 -12   4   4      234.96      456.12     42.56 o 

 -11   4   4    61991.07    61446.49    712.68 o 
 -10   4   4      740.53      897.84     52.88 o 
  -9   4   4     8304.68     8274.53    137.06 o 
  -8   4   4     5660.82     5754.50    108.13 o 
  -7   4   4    35056.67    34798.11    422.34 o 
  -6   4   4     2069.34     2389.64     69.71 o 
  -5   4   4    32594.28    33557.19    407.75 o 
  -4   4   4     1570.83     1613.83     60.84 o 
  -3   4   4     1497.85     1544.93     67.16 o 
  -2   4   4      335.25      571.61     65.99 o 
  -1   4   4    49937.66    49421.79    576.23 o 
   0   4   4     3111.51     3241.66     86.04 o 
   1   4   4     7933.79     7413.43    124.80 o 
   2   4   4     3832.32     4237.10    166.33 o 
   3   4   4     4250.95     4525.59     92.65 o 
   4   4   4       59.04      333.06     38.83 o 
   5   4   4   112068.80   112021.13   1246.46 o 
   6   4   4      177.82      453.72     39.22 o 
   7   4   4    44734.83    46054.88    540.96 o 
   8   4   4      105.68      156.95     31.87 o 
   9   4   4    18016.53    16601.51    253.05 o 
  10   4   4     1188.70     1554.05     92.00 o 
  11   4   4    44498.30    44363.13    669.55 o 
  12   4   4     1434.43     1937.87    104.59 o 
  13   4   4     3536.67     3717.59    129.66 o 
  14   4   4     2378.52     2695.13    149.98 o 
  15   4   4     9083.80     8762.84    206.70 o 
  16   4   4     2156.06     2408.13    118.98 o 
  17   4   4    17831.51    17762.42    336.59 o 
  18   4   4      331.59      256.00     72.56 o 
  19   4   4     2085.35     2194.08    124.64 o 
  20   4   4       52.91      133.24     68.74 o 
  21   4   4    19255.69    18974.06    545.73 o 
  22   4   4       76.45      281.94     78.77 o 
  23   4   4    16562.79    15705.50    435.13 o 
  24   4   4       20.96      134.79     76.14 o 
  25   4   4     1430.98     1512.03    126.63 o 
 -23   5   4      724.83      831.53    207.02 o 
 -22   5   4     5970.15     6257.68    262.96 o 
 -21   5   4      907.05     1284.53    112.55 o 
 -20   5   4    10837.63    11041.18    401.71 o 
 -19   5   4     1432.01     1960.72    143.44 o 
 -18   5   4       14.05      157.93     73.56 o 
 -17   5   4       70.38      154.66     76.72 o 
 -16   5   4    15501.60    15604.12    308.34 o 
 -15   5   4     1233.16     1496.56    106.35 o 
 -14   5   4    25823.16    25049.85    430.24 o 
 -13   5   4       26.78      197.27     63.40 o 
 -12   5   4     6289.56     6472.85    148.52 o 
 -11   5   4     2920.63     3140.92    104.61 o 
 -10   5   4     7595.28     7549.46    139.51 o 
  -9   5   4     5830.35     6114.41    122.84 o 
  -8   5   4    13091.65    12672.26    195.23 o 
  -7   5   4        3.73       43.65     38.20 o 
  -6   5   4      459.03      858.15     59.22 o 
  -5   5   4       54.77      135.99     40.73 o 
  -4   5   4    38553.24    37789.53    464.47 o 
  -3   5   4     3291.00     3400.44    100.51 o 
  -2   5   4    26200.96    26443.55    341.87 o 
  -1   5   4     1084.48     1284.70     75.66 o 
   0   5   4     1072.65     1431.64     75.77 o 
   1   5   4    15025.04    15016.22    218.49 o 
   2   5   4    33112.74    32515.02    406.62 o 
   3   5   4     4117.14     4487.29    103.13 o 
   4   5   4    25219.35    25222.53    328.77 o 
   5   5   4       66.23      199.87     41.29 o 
   6   5   4     3378.21     3506.19     91.82 o 
   7   5   4      893.38     1434.68    123.94 o 
   8   5   4    60885.63    60143.58    882.18 o 
   9   5   4     2733.90     3233.87    123.63 o 
  10   5   4    10079.50    10385.01    227.73 o 
  11   5   4       33.86       11.61     58.00 o 
  12   5   4     3943.70     3975.91    140.03 o 
  13   5   4     8696.15     8171.80    203.11 o 
  14   5   4     8135.62     8433.12    209.34 o 
  15   5   4     8590.37     8566.88    213.81 o 
  16   5   4     2822.56     2662.97    127.65 o 
  17   5   4     2600.95     2686.24    147.24 o 
  18   5   4     8792.19     8820.67    226.30 o 
  19   5   4      982.81     1463.63    120.61 o 
  20   5   4    16081.32    16007.10    335.60 o 
  21   5   4      965.34     1099.16    115.45 o 
  22   5   4      126.60      300.69     87.10 o 
  23   5   4     2678.22     2926.42    163.81 o 
 -21   6   4      144.59      228.06    101.35 o 
 -20   6   4      453.56      562.06    116.02 o 
 -19   6   4     6436.10     6063.28    228.42 o 
 -18   6   4     5444.53     5474.38    270.19 o 
 -17   6   4    13167.46    13633.69    339.07 o 
 -16   6   4     2447.49     2728.75    132.70 o 
 -15   6   4     1846.52     2271.85    186.40 o 
 -14   6   4     3969.53     3824.98    144.51 o 
 -13   6   4    18347.10    17546.57    339.13 o 
 -12   6   4    10168.28    10690.63    241.70 o 
 -11   6   4     7913.86     8071.63    201.88 o 
 -10   6   4     2192.56     2369.95    101.76 o 
  -9   6   4     2210.89     2347.90    103.10 o 
  -8   6   4     2090.19     2448.83     99.71 o 
  -7   6   4    15606.46    15248.21    233.37 o 
  -6   6   4     8166.26     8570.13    159.52 o 

  -5   6   4     8164.28     7936.87    152.65 o 
  -4   6   4     2062.70     2231.09     86.60 o 
  -3   6   4      438.23      563.11     57.84 o 
  -2   6   4     9021.06     9294.95    167.32 o 
  -1   6   4     7516.46     7787.01    149.94 o 
   0   6   4    19673.24    19010.82    300.37 o 
   1   6   4     5343.40     5526.44    124.90 o 
   2   6   4      910.24     1196.65     73.82 o 
   3   6   4    10782.45    10969.38    185.53 o 
   4   6   4    11442.46    11897.43    195.46 o 
   5   6   4    16287.78    16799.08    249.21 o 
   6   6   4     5931.04     5946.38    198.04 o 
   7   6   4     3407.73     3784.76    135.39 o 
   8   6   4      180.48      289.99    105.41 o 
   9   6   4     1948.32     2238.27    118.46 o 
  10   6   4    11910.02    11122.69    256.44 o 
  11   6   4    11881.89    12034.13    275.75 o 
  12   6   4     8681.67     8394.23    225.65 o 
  13   6   4     5163.32     4966.26    215.88 o 
  14   6   4      578.44      952.84    138.18 o 
  15   6   4      991.60     1188.82    111.43 o 
  16   6   4     7975.80     8290.22    351.07 o 
  17   6   4     1593.57     2338.91    186.78 o 
  18   6   4      730.78     1192.49    118.99 o 
  19   6   4      155.67      267.12     87.99 o 
  20   6   4     5437.65     5304.47    187.85 o 
 -16   7   4     5785.39     5689.17    225.48 o 
 -15   7   4     9469.74     9508.41    292.05 o 
 -14   7   4     8566.41     8635.43    273.05 o 
 -13   7   4     6808.85     6438.08    193.23 o 
 -12   7   4      178.74      352.71     83.06 o 
 -11   7   4     1451.06     1498.85    118.58 o 
 -10   7   4      723.87      963.80     99.54 o 
  -9   7   4     8244.85     8460.84    215.12 o 
  -8   7   4       10.08      105.60     66.56 o 
  -7   7   4     2312.73     2757.03    111.86 o 
  -6   7   4     1212.94     1352.64     94.40 o 
  -5   7   4     9807.81     9676.20    181.34 o 
  -4   7   4     2870.93     3364.98    105.94 o 
  -3   7   4    22777.78    21943.71    316.91 o 
  -2   7   4     1937.76     2635.25    107.88 o 
  -1   7   4     3517.49     3376.36    116.27 o 
   0   7   4       22.47      136.04     58.27 o 
   1   7   4     6551.50     6474.99    143.63 o 
   2   7   4     1806.23     2305.70    102.99 o 
   3   7   4    22404.57    21064.46    306.82 o 
   4   7   4       62.17      324.38     73.14 o 
   5   7   4       30.06       91.28     66.28 o 
   6   7   4     3455.80     3612.84    140.27 o 
   7   7   4    11524.99    11018.05    252.45 o 
   8   7   4     1559.58     2264.40    137.29 o 
   9   7   4     6464.96     6271.51    187.41 o 
  10   7   4     1378.78     1752.03    129.59 o 
  11   7   4      341.93      502.06     91.29 o 
  12   7   4       61.16      249.38     83.00 o 
  13   7   4     9349.73     9337.48    243.41 o 
  14   7   4     2242.53     2654.85    160.33 o 
  15   7   4      770.12     1100.52    125.66 o 
  16   7   4      317.12      425.14     93.75 o 
 -10   8   4     1554.92     1970.56    165.56 o 
  -9   8   4      216.60      408.88    110.42 o 
  -8   8   4     7900.07     7688.45    214.37 o 
  -7   8   4       37.48      362.00     81.94 o 
  -6   8   4    15659.08    15087.73    316.80 o 
  -5   8   4       89.94      518.53    137.19 o 
  -4   8   4     2084.59     2351.40    119.93 o 
  -3   8   4      905.89     1069.56    105.09 o 
  -2   8   4     3217.92     3240.01    130.70 o 
  -1   8   4        7.68      143.32     60.08 o 
   0   8   4     8900.74     8552.41    196.67 o 
   1   8   4        5.65      306.58    117.98 o 
   2   8   4      940.30     1261.57    111.28 o 
   3   8   4      233.17      305.46     80.44 o 
   4   8   4     6630.51     6556.67    194.42 o 
   5   8   4       33.51      317.52     91.17 o 
   6   8   4     7979.47     7193.92    207.28 o 
   7   8   4     1543.71     1573.42    133.04 o 
   8   8   4     1401.27     1494.02    124.98 o 
   9   8   4     1301.45     1313.30    120.71 o 
 -29   0   5      125.44      119.49    139.62 o 
 -27   0   5     1102.96     1475.58    243.81 o 
 -25   0   5     1693.64     2219.07    183.91 o 
 -23   0   5       19.90      129.27     69.93 o 
 -21   0   5     3020.74     2631.53    153.44 o 
 -17   0   5     1113.23     1319.83    106.62 o 
 -15   0   5      299.81      624.21     60.30 o 
 -13   0   5      776.42      972.32     65.36 o 
 -11   0   5      966.65     1101.29    135.14 o 
  -9   0   5       11.26       10.56     22.48 o 
  -7   0   5     5181.98     4957.71    118.80 o 
  -5   0   5       62.85      -37.60     25.07 o 
  -3   0   5     2615.56     2479.48     72.13 o 
  -1   0   5     1376.81     1194.31     38.08 o 
   1   0   5     1323.60     1013.01    191.60 o 
   3   0   5     1733.62     1800.76    102.33 o 
   5   0   5      758.44      774.07     43.65 o 
   7   0   5      586.41     1022.76    229.15 o 
   9   0   5    24304.85    24448.86    413.03 o 
  11   0   5      468.33      446.89     49.57 o 
  13   0   5    20206.44    20405.21    365.13 o 

  15   0   5     4758.09     4416.10    170.70 o 
  17   0   5      670.37      811.93     80.08 o 
  19   0   5        8.97       29.63     57.27 o 
  21   0   5     8677.94     7367.59    385.75 o 
  23   0   5     2407.92     1807.87    250.06 o 
  25   0   5     2551.57     2128.07    272.12 o 
  27   0   5     1991.65     1607.90    262.33 o 
 -29   1   5       15.31      107.82     98.37 o 
 -28   1   5      151.97      288.81     79.43 o 
 -27   1   5      104.58      836.27    128.65 o 
 -26   1   5      727.68      933.60    113.82 o 
 -25   1   5      373.23      907.03    176.71 o 
 -24   1   5     1006.49     1500.32    102.07 o 
 -23   1   5     2803.70     2920.62    115.30 o 
 -22   1   5      770.36     1017.95     79.44 o 
 -21   1   5    22834.16    20882.74    490.36 o 
 -20   1   5     1321.66     1801.01     89.86 o 
 -19   1   5      672.78     1127.09    105.13 o 
 -18   1   5      332.27      720.26    135.87 o 
 -17   1   5     1209.89     1720.07     88.97 o 
 -16   1   5      982.45     1328.59     73.43 o 
 -15   1   5     1713.41     1768.17     82.64 o 
 -14   1   5     2028.14     2583.73    138.67 o 
 -13   1   5     1405.05     1571.53     52.41 o 
 -12   1   5      478.18      537.00     36.48 o 
 -11   1   5      117.11      168.20     34.79 o 
 -10   1   5       28.75       32.40     16.40 o 
  -9   1   5      763.84      916.11     41.49 o 
  -8   1   5     1536.78     1592.10     51.79 o 
  -7   1   5     1677.17     1806.68    110.36 o 
  -6   1   5     1051.08     1058.93     35.33 o 
  -5   1   5       81.79      128.84     23.68 o 
  -4   1   5      183.01      210.89     20.72 o 
  -3   1   5      565.63      562.52     23.53 o 
  -2   1   5      207.85      248.81     30.90 o 
  -1   1   5     1299.12     1325.89     31.71 o 
   0   1   5     5390.86     5194.75     73.23 o 
   1   1   5      137.74      180.38     17.34 o 
   2   1   5      736.26      756.92     31.57 o 
   3   1   5     2285.32     2129.94     60.93 o 
   4   1   5     3504.30     3538.82     57.96 o 
   5   1   5        0.04        7.75     25.45 o 
   6   1   5      873.80      853.66     46.38 o 
   7   1   5      933.46     1133.80     42.20 o 
   8   1   5       32.05       23.84     21.75 o 
   9   1   5     2750.52     2689.59     57.33 o 
  10   1   5     2150.98     2177.28     61.58 o 
  11   1   5     4636.17     5132.61     92.57 o 
  12   1   5     8097.14     8062.77    130.26 o 
  13   1   5     1478.94     1953.18    124.80 o 
  14   1   5     3710.51     3767.75     78.47 o 
  15   1   5     1006.22     1003.81     64.61 o 
  16   1   5     2110.98     2089.21     70.40 o 
  17   1   5      116.31      157.48     70.82 o 
  18   1   5      827.88     1081.63     84.96 o 
  19   1   5       48.23       96.42     57.16 o 
  20   1   5       16.99       -2.64     54.73 o 
  21   1   5      369.92      442.68     68.82 o 
  22   1   5     1017.88     1071.66     92.04 o 
  23   1   5     1027.52     1077.64    132.36 o 
  24   1   5     2997.62     2685.92    178.32 o 
  25   1   5      220.15      467.07    110.87 o 
  26   1   5       62.73      173.67    101.85 o 
  27   1   5       40.34      302.14    138.45 o 
  28   1   5     3957.36     3308.67    214.04 o 
 -28   2   5      881.59     1478.23    198.64 o 
 -27   2   5       78.25      436.25    104.01 o 
 -26   2   5      267.49      739.00    102.62 o 
 -25   2   5      956.73     1665.50    407.38 o 
 -24   2   5      245.92      505.44     74.72 o 
 -23   2   5     6176.29     7450.76    465.04 o 
 -22   2   5       31.06      295.40     65.35 o 
 -21   2   5        5.41      587.35    150.41 o 
 -20   2   5     1279.09     1285.13     83.06 o 
 -19   2   5     1553.52     1941.76     90.41 o 
 -18   2   5     1394.56     1624.81    106.44 o 
 -17   2   5     1139.00     1459.25     77.87 o 
 -16   2   5     2224.39     2590.04     77.00 o 
 -15   2   5      649.33      954.59     52.60 o 
 -14   2   5      939.78     1160.58     69.36 o 
 -13   2   5      455.79      775.51     46.53 o 
 -12   2   5     1397.12     1579.08     52.69 o 
 -11   2   5       68.34      170.73     26.29 o 
 -10   2   5      332.50      526.15     34.96 o 
  -9   2   5        3.07      190.95     76.39 o 
  -8   2   5     2337.69     2365.62     55.65 o 
  -7   2   5        6.46       51.52     19.51 o 
  -6   2   5      122.95      220.15     23.73 o 
  -5   2   5       65.50       60.95     19.36 o 
  -4   2   5      160.75      202.73     46.34 o 
  -3   2   5     3713.13     3619.52     64.26 o 
  -2   2   5     1041.82     1037.41     54.49 o 
  -1   2   5      728.68      924.78     39.56 o 
   0   2   5        3.14      162.91     24.80 o 
   1   2   5     3413.91     3107.11     58.39 o 
   2   2   5     1284.67     1329.15     39.18 o 
   3   2   5      800.03      882.01     43.70 o 
   4   2   5     5663.93     5490.62     83.44 o 
   5   2   5       63.78       40.05     18.51 o 
   6   2   5     1078.03     1056.89     76.82 o 

   7   2   5     1672.36     1913.24    128.16 o 
   8   2   5     2363.19     2521.85     81.66 o 
   9   2   5      959.92     1301.56     68.18 o 
  10   2   5     1026.66     1049.75     72.06 o 
  11   2   5       95.55      192.40     43.85 o 
  12   2   5      572.59      631.00     59.18 o 
  13   2   5      948.31      975.28     89.48 o 
  14   2   5       93.35      260.78     62.14 o 
  15   2   5     7468.80     8028.85    199.08 o 
  16   2   5     5399.91     6063.25    304.75 o 
  17   2   5      399.59      763.06    149.14 o 
  18   2   5       86.13      296.63     75.12 o 
  19   2   5     4090.45     4180.68    198.32 o 
  20   2   5     4904.06     4564.57    264.63 o 
  21   2   5        2.95      109.01     57.91 o 
  22   2   5     1474.67     1309.29    232.58 o 
  23   2   5      878.59      866.58    137.63 o 
  24   2   5      100.82      188.57     66.69 o 
  25   2   5       71.43      250.89     74.08 o 
  26   2   5      281.07      314.74    115.49 o 
  27   2   5      134.81      302.29    119.21 o 
 -27   3   5        5.52      512.58    170.20 o 
 -26   3   5     1474.97     1359.34    228.77 o 
 -25   3   5      319.80      243.09     76.02 o 
 -24   3   5      229.49      505.65    224.59 o 
 -23   3   5      183.95      482.27     78.63 o 
 -22   3   5     4045.19     3870.76    140.03 o 
 -21   3   5     1662.08     2078.28    128.73 o 
 -20   3   5     9113.04     9535.29    308.94 o 
 -19   3   5     9409.44     8629.72    202.15 o 
 -18   3   5     1642.90     2529.22    259.00 o 
 -17   3   5     7937.80     7592.52    157.16 o 
 -16   3   5    10592.94    10313.32    188.11 o 
 -15   3   5     1225.67     1337.87     85.46 o 
 -14   3   5      820.18     1277.45    182.22 o 
 -13   3   5       55.39      102.73     31.41 o 
 -12   3   5     1118.06     1439.61     56.38 o 
 -11   3   5      154.70      318.62     58.38 o 
 -10   3   5      325.86      469.78     37.34 o 
  -9   3   5     5404.88     5507.73     98.66 o 
  -8   3   5     5432.96     5233.89    101.55 o 
  -7   3   5     1853.36     2623.28    175.45 o 
  -6   3   5      997.32      977.65     47.89 o 
  -5   3   5       86.00      147.35     30.12 o 
  -4   3   5       35.45       73.06     27.80 o 
  -3   3   5       39.84       64.10     23.94 o 
  -2   3   5     7314.34     7369.73    229.79 o 
  -1   3   5     7544.54     7417.65    125.73 o 
   0   3   5      441.64      749.56     52.07 o 
   1   3   5     3061.14     3049.78     80.50 o 
   2   3   5     2456.34     2541.79    126.03 o 
   3   3   5     2963.12     2796.47     71.48 o 
   4   3   5     2183.74     1810.52     52.32 o 
   5   3   5      394.57      553.76     67.60 o 
   6   3   5     3552.02     3657.64     72.22 o 
   7   3   5     7326.23     6456.54    112.81 o 
   8   3   5     1014.63     1043.38     70.05 o 
   9   3   5      251.71      378.68     50.56 o 
  10   3   5     3497.20     3389.16    107.03 o 
  11   3   5        1.68       68.70     44.13 o 
  12   3   5      179.77      276.25     54.83 o 
  13   3   5     2657.71     2601.23    104.12 o 
  14   3   5     3102.39     3493.18    240.27 o 
  15   3   5     3048.72     3425.07    177.89 o 
  16   3   5      987.79     1270.44    143.44 o 
  17   3   5      574.34      857.73     86.22 o 
  18   3   5     2250.01     2162.98    114.73 o 
  19   3   5     1062.05     1336.95    104.80 o 
  20   3   5      818.30     1051.13     95.03 o 
  21   3   5      497.37      681.70     83.10 o 
  22   3   5     1364.04     2040.54    248.33 o 
  23   3   5     5261.27     5176.20    289.42 o 
  24   3   5      599.09      753.39     94.08 o 
  25   3   5      903.54     1086.72    162.28 o 
  26   3   5     1004.57     1567.39    142.62 o 
 -26   4   5      571.61      520.26    110.54 o 
 -25   4   5      355.86      854.49    124.41 o 
 -24   4   5     1933.46     1887.41    131.39 o 
 -23   4   5      109.68      795.26    107.63 o 
 -22   4   5        0.26      173.93     69.64 o 
 -21   4   5     2413.04     2896.10    127.96 o 
 -20   4   5     3131.12     3215.71    156.26 o 
 -19   4   5      406.80      724.57     96.32 o 
 -18   4   5     1169.86     1173.84     96.46 o 
 -17   4   5     7539.64     7327.25    185.86 o 
 -16   4   5      331.59      345.33     58.43 o 
 -15   4   5      637.85      810.62     68.04 o 
 -14   4   5       80.70      144.32     48.37 o 
 -13   4   5      118.42      170.52     47.47 o 
 -12   4   5      108.88      291.05     40.36 o 
 -11   4   5     1116.46     1379.29     61.19 o 
 -10   4   5      193.35      227.03     38.10 o 
  -9   4   5     6572.06     6214.28    114.82 o 
  -8   4   5       89.78       72.29     32.46 o 
  -7   4   5       31.21      106.81     31.98 o 
  -6   4   5     1309.59     1487.11     60.89 o 
  -5   4   5    17075.41    16198.29    221.98 o 
  -4   4   5        4.79       36.44     29.49 o 
  -3   4   5      152.80      126.63     37.00 o 
  -2   4   5      752.68      972.22     52.69 o 

  -1   4   5     8027.74     7972.80    131.49 o 
   0   4   5     2411.14     2327.60     96.13 o 
   1   4   5     2092.10     1778.81     63.71 o 
   2   4   5      667.35      797.35     48.36 o 
   3   4   5     2136.11     2365.07    152.31 o 
   4   4   5     2274.10     2251.09     67.25 o 
   5   4   5      558.87      672.90     49.31 o 
   6   4   5     2101.98     2080.17     68.13 o 
   7   4   5    11287.31    10417.20    157.34 o 
   8   4   5        4.68      131.46     35.21 o 
   9   4   5      913.67     1213.14     98.29 o 
  10   4   5     1449.31     1670.70     92.41 o 
  11   4   5     7778.83     7161.29    174.65 o 
  12   4   5      203.44      278.64     63.54 o 
  13   4   5     3267.90     3300.12    220.85 o 
  14   4   5     1779.99     2098.78    108.15 o 
  15   4   5      978.23     1134.35     96.42 o 
  16   4   5      188.07      347.02     90.50 o 
  17   4   5     1480.83     1700.35    146.73 o 
  18   4   5      194.21      181.29     68.73 o 
  19   4   5      110.80      355.27     74.30 o 
  20   4   5      885.68      937.17    100.47 o 
  21   4   5        8.02      554.77    167.24 o 
  22   4   5     2274.42     2583.32    143.77 o 
  23   4   5     2293.16     3039.82    221.63 o 
  24   4   5      628.12      723.33    102.01 o 
  25   4   5     2217.37     2807.57    179.67 o 
 -23   5   5     2573.64     2656.69    269.69 o 
 -22   5   5      863.42     1432.27    143.73 o 
 -21   5   5       18.38      159.57    110.88 o 
 -20   5   5     3211.41     3370.92    159.31 o 
 -19   5   5     1181.42     1361.33    137.37 o 
 -18   5   5     3394.84     3641.07    165.91 o 
 -17   5   5      426.95      690.89     86.26 o 
 -16   5   5     2668.98     3199.84    172.03 o 
 -15   5   5     5154.39     5170.91    157.60 o 
 -14   5   5     5041.36     5345.82    317.66 o 
 -13   5   5     3901.41     3802.01    116.68 o 
 -12   5   5     7983.61     7531.26    161.84 o 
 -11   5   5        0.33      196.53     64.10 o 
 -10   5   5      682.04      844.87     59.90 o 
  -9   5   5     2475.39     2526.73     82.23 o 
  -8   5   5     8243.40     7567.89    139.10 o 
  -7   5   5      808.26     1058.21     62.64 o 
  -6   5   5     1439.87     1615.82     72.03 o 
  -5   5   5     2626.56     2732.93     83.61 o 
  -4   5   5     5497.07     5321.82    113.00 o 
  -3   5   5      323.42      493.24     55.10 o 
  -2   5   5     6426.85     5904.55    119.15 o 
  -1   5   5     5963.93     5955.46    119.55 o 
   0   5   5      626.12      807.40     63.29 o 
   1   5   5      237.78      409.65     46.79 o 
   2   5   5     3476.86     3431.97    104.86 o 
   3   5   5     3096.82     3417.82     91.81 o 
   4   5   5     8601.05     8010.16    142.84 o 
   5   5   5     3581.24     3753.81     94.68 o 
   6   5   5      901.29     1246.64     77.13 o 
   7   5   5       11.94      141.37     51.43 o 
   8   5   5     4042.39     4063.14    134.49 o 
   9   5   5      962.45     1288.85     96.99 o 
  10   5   5     5392.42     5206.49    155.12 o 
  11   5   5     2264.10     2420.97    136.23 o 
  12   5   5      867.71     1225.04    117.14 o 
  13   5   5      496.22      874.26    122.86 o 
  14   5   5     4376.27     4121.52    146.19 o 
  15   5   5     4453.60     4599.03    155.72 o 
  16   5   5     1528.44     1643.53    118.21 o 
  17   5   5      667.11      740.33     93.35 o 
  18   5   5      270.87      389.79     83.01 o 
  19   5   5       54.71      199.26     76.58 o 
  20   5   5      151.78      519.25    137.74 o 
  21   5   5       65.64      292.01     85.83 o 
  22   5   5      792.16     1324.24    214.59 o 
 -20   6   5     1869.60     2176.29    174.01 o 
 -19   6   5      757.72     1002.08    128.44 o 
 -18   6   5       14.10      521.16    108.64 o 
 -17   6   5      261.27      609.97    107.39 o 
 -16   6   5     6443.95     6724.65    193.24 o 
 -15   6   5     6558.44     6650.12    189.95 o 
 -14   6   5     1818.12     2543.09    125.14 o 
 -13   6   5     1674.01     2056.26    135.59 o 
 -12   6   5     6333.28     6444.14    179.73 o 
 -11   6   5    10965.57    10264.46    204.86 o 
 -10   6   5     1855.92     2019.89    130.66 o 
  -9   6   5      201.63      251.16     59.62 o 
  -8   6   5        9.45       94.56     50.01 o 
  -7   6   5     2792.28     2793.56     91.81 o 
  -6   6   5     1268.27     1454.16     79.56 o 
  -5   6   5     2034.99     2164.10     88.68 o 
  -4   6   5     3632.40     3301.34     98.71 o 
  -3   6   5      240.52      403.70     60.45 o 
  -2   6   5     1078.24     1337.37     76.24 o 
  -1   6   5     2177.64     2112.26     86.24 o 
   0   6   5     6912.30     6166.00    144.96 o 
   1   6   5     8892.43     8664.79    159.94 o 
   2   6   5     8737.17     8400.39    157.15 o 
   3   6   5       27.25      211.56     47.58 o 
   4   6   5       48.06      260.62     49.40 o 
   5   6   5    11146.33    10766.52    183.04 o 
   6   6   5     3357.66     3194.35    126.12 o 

   7   6   5     2357.56     2651.04    125.27 o 
   8   6   5      558.95      742.08    101.35 o 
   9   6   5        2.49      119.94     74.29 o 
  10   6   5      125.62      175.97     67.33 o 
  11   6   5      896.34     1047.22    100.20 o 
  12   6   5     1159.97     1431.27    115.50 o 
  13   6   5      661.75      915.46     98.43 o 
  14   6   5     4916.07     4829.81    166.36 o 
  15   6   5      180.42      337.50     85.87 o 
  16   6   5       99.67      287.79     81.36 o 
  17   6   5     5664.23     5273.69    277.29 o 
  18   6   5     6755.83     5819.27    191.66 o 
  19   6   5      788.84     1027.87    172.15 o 
 -16   7   5      695.69     1124.36    133.60 o 
 -15   7   5      298.56      808.29    142.17 o 
 -14   7   5     1734.60     2325.36    173.70 o 
 -13   7   5     3020.21     2760.34    166.42 o 
 -12   7   5        2.59       68.50     85.17 o 
 -11   7   5     1570.69     1951.24    130.26 o 
 -10   7   5     1104.16     1270.93    121.05 o 
  -9   7   5     1877.95     2054.92    123.09 o 
  -8   7   5      229.25      433.45     71.42 o 
  -7   7   5    10094.42     8841.18    193.39 o 
  -6   7   5        7.72      221.77     62.06 o 
  -5   7   5       55.19      190.92     66.15 o 
  -4   7   5        7.28      224.79     74.02 o 
  -3   7   5     6243.19     6044.24    153.28 o 
  -2   7   5     2017.21     2246.28     96.33 o 
  -1   7   5     6190.95     5514.33    132.91 o 
   0   7   5      495.95      826.65     90.66 o 
   1   7   5       39.02      215.14     54.15 o 
   2   7   5     3889.76     3465.79    106.96 o 
   3   7   5     3743.97     3321.09    133.46 o 
   4   7   5     1936.59     2102.79    145.43 o 
   5   7   5     3470.39     3346.02    187.44 o 
   6   7   5     1262.95     1554.02    116.73 o 
   7   7   5      172.45      312.50     75.64 o 
   8   7   5     1996.16     2234.83    138.55 o 
   9   7   5     5793.10     5229.57    173.50 o 
  10   7   5      109.57      230.75     79.00 o 
  11   7   5     1435.23     1730.62    129.17 o 
  12   7   5        7.15      165.57     77.66 o 
  13   7   5     1014.22     1328.48    121.28 o 
  14   7   5     1838.86     1939.81    140.98 o 
  15   7   5     2475.53     2539.60    158.67 o 
  -9   8   5       32.79      172.42     95.51 o 
  -8   8   5     2375.70     2512.36    168.50 o 
  -7   8   5        5.42      238.84     96.08 o 
  -6   8   5    10594.38     9470.11    236.79 o 
  -5   8   5       12.64      395.98    102.43 o 
  -4   8   5     7794.04     7518.10    184.22 o 
  -3   8   5       23.87      434.63     73.69 o 
  -2   8   5     1103.21     1205.84    116.28 o 
  -1   8   5       93.27      178.74     57.86 o 
   0   8   5     4797.87     4505.88    215.59 o 
   1   8   5        4.64       84.87     69.29 o 
   2   8   5     2638.47     2576.74    135.15 o 
   3   8   5     1489.79     1744.32    125.74 o 
   4   8   5       30.35      109.31     74.68 o 
   5   8   5      156.22      210.49     79.43 o 
   6   8   5     6025.51     5387.03    179.78 o 
   7   8   5       16.19      163.82     78.06 o 
   8   8   5     6974.26     6227.80    196.66 o 
   9   8   5      588.92      801.99    118.74 o 
 -28   0   6    10414.63     9748.43    493.28 o 
 -26   0   6    22649.05    21247.68   1064.91 o 
 -24   0   6     9297.50     7159.10   1146.20 o 
 -22   0   6    23703.16    23033.93    550.03 o 
 -20   0   6    51961.91    51797.25   1262.03 o 
 -18   0   6     1139.29     1485.14    113.74 o 
 -16   0   6    52275.17    53573.54    878.65 o 
 -14   0   6    15335.04    16186.65    376.71 o 
 -12   0   6    10586.08     3965.76    163.07 o 
 -10   0   6    62496.87    58991.94   3925.34 o 
  -8   0   6   244845.92   250323.20   4198.74 o 
  -6   0   6     7532.43     7574.52    184.70 o 
  -4   0   6   206504.80   201364.73   3104.32 o 
  -2   0   6     2431.63     2343.47    122.33 o 
   0   0   6    18974.90    18401.23    302.73 o 
   4   0   6      154.65      242.19     32.13 o 
   6   0   6    19412.76    18932.44    320.97 o 
   8   0   6   125678.65   126153.73   1949.84 o 
  10   0   6    23221.97    24520.85    418.51 o 
  12   0   6    59105.11    58664.61    942.96 o 
  14   0   6    59225.09    59161.62    957.54 o 
  16   0   6      256.94      171.54     55.02 o 
  18   0   6    25403.38    25546.73    467.08 o 
  20   0   6    15867.35    15168.13    606.87 o 
  22   0   6     5775.71     4817.81    317.78 o 
  24   0   6    15911.82    15009.38    636.20 o 
  26   0   6    13607.69    11743.78    562.76 o 
  28   0   6     4689.30     4802.17    358.53 o 
 -29   1   6     7064.95     6536.41    224.47 o 
 -28   1   6     1850.32     2172.55    160.03 o 
 -27   1   6      357.54      749.37    109.98 o 
 -26   1   6     3207.98     3335.32    156.27 o 
 -25   1   6     8818.45     8837.01    244.70 o 
 -24   1   6     6408.92     6913.73    180.56 o 
 -23   1   6    27422.96    26884.41    400.02 o 
 -22   1   6      481.89      794.73     73.52 o 

 -21   1   6      918.82     1846.04    266.21 o 
 -20   1   6     5598.04     5909.70    121.91 o 
 -19   1   6    28444.21    28987.31    404.80 o 
 -18   1   6     5438.11     5999.20    127.45 o 
 -17   1   6    38362.69    38785.16    468.05 o 
 -16   1   6     5187.10     5824.63    109.14 o 
 -15   1   6      362.03      477.54     41.31 o 
 -14   1   6     2404.48     2825.79     76.66 o 
 -13   1   6    35399.14    34232.38    445.57 o 
 -12   1   6    10482.21     9538.92    152.46 o 
 -11   1   6    19132.63    18043.60    228.37 o 
 -10   1   6       20.81       72.25     23.03 o 
  -9   1   6     4506.53     4805.61     88.68 o 
  -8   1   6     6964.83     6598.29    107.38 o 
  -7   1   6    98458.54    97247.45   1172.03 o 
  -6   1   6    24292.45    24917.24    320.32 o 
  -5   1   6   105803.04   104474.16   1140.18 o 
  -4   1   6     1127.26     1278.58    116.42 o 
  -3   1   6    10767.82    10088.56    144.32 o 
  -2   1   6    27639.43    28290.45    355.60 o 
  -1   1   6    84325.55    82714.71   1006.68 o 
   0   1   6    42191.13    41980.10    511.24 o 
   1   1   6     8522.56     8300.62    109.09 o 
   2   1   6    23883.30    23906.43    303.35 o 
   3   1   6     7417.95     7423.17    100.76 o 
   4   1   6    27200.52    27711.48    318.59 o 
   5   1   6    30030.25    28865.45    332.31 o 
   6   1   6     1831.69     1978.26     44.09 o 
   7   1   6    17163.04    17180.75    210.05 o 
   8   1   6      387.82      653.46     45.97 o 
   9   1   6    10177.41     9400.00    140.23 o 
  10   1   6     7892.25     9618.16    145.09 o 
  11   1   6    40416.88    38649.63    489.79 o 
  12   1   6      532.96      467.56     33.24 o 
  13   1   6        3.23      -47.08     32.97 o 
  14   1   6      332.76      327.52     48.58 o 
  15   1   6    29155.67    29404.60    389.77 o 
  16   1   6     4566.07     4862.77     96.39 o 
  17   1   6    25653.02    25857.09    418.91 o 
  18   1   6     6792.23     6275.41    159.33 o 
  19   1   6     1672.98     1823.56    102.47 o 
  20   1   6     4439.08     4367.08    137.06 o 
  21   1   6    10318.25     9887.91    217.49 o 
  22   1   6     3018.45     3179.80    123.20 o 
  23   1   6    12319.82    11338.58    370.05 o 
  24   1   6       68.18      314.53    102.17 o 
  25   1   6      456.30      628.93    126.37 o 
  26   1   6      173.05      367.04    115.33 o 
  27   1   6    15549.04    13950.73    453.27 o 
  28   1   6      694.43      978.98    162.19 o 
 -28   2   6     4904.93     4955.41    169.22 o 
 -27   2   6    12521.92    11924.71    278.24 o 
 -26   2   6    13017.15    12494.54    273.57 o 
 -25   2   6     6209.95     6013.10    176.21 o 
 -24   2   6      634.69      651.26     86.58 o 
 -23   2   6     3482.11     3843.95    136.96 o 
 -22   2   6     1988.33     2409.59    119.56 o 
 -21   2   6    12808.16    12424.24    223.88 o 
 -20   2   6     3317.55     3313.92    106.23 o 
 -19   2   6     5869.87     5630.05    133.71 o 
 -18   2   6      919.87     1172.11     64.51 o 
 -17   2   6     1194.78     1593.82     73.55 o 
 -16   2   6    11312.86    11493.46    189.19 o 
 -15   2   6    52307.40    52474.67    669.77 o 
 -14   2   6    26666.21    26099.27    326.47 o 
 -13   2   6     4542.82     4422.32     88.62 o 
 -12   2   6     2023.05     1736.66     56.04 o 
 -11   2   6    43885.36    43651.61    507.62 o 
 -10   2   6    56993.51    57128.55    649.67 o 
  -9   2   6    74489.46    74565.62    833.49 o 
  -8   2   6     6273.41     5762.26     94.22 o 
  -7   2   6     5103.19     5591.84    177.18 o 
  -6   2   6    16025.61    15506.19    195.99 o 
  -5   2   6     2614.14     2228.05     55.81 o 
  -4   2   6    13362.99    12995.57    254.40 o 
  -3   2   6       46.43      239.74     23.16 o 
  -2   2   6    47225.73    47713.49    537.06 o 
  -1   2   6     6020.66     6345.13     93.57 o 
   0   2   6     9098.21     9506.74    127.52 o 
   1   2   6    72063.25    71768.75    793.72 o 
   2   2   6    22536.68    22056.91    262.81 o 
   3   2   6    33422.38    33690.93    387.61 o 
   4   2   6    23923.80    23307.85    276.71 o 
   5   2   6     8608.33     8171.03    113.49 o 
   6   2   6    29333.52    29010.74    376.66 o 
   7   2   6    50288.12    49840.32    622.50 o 
   8   2   6    21829.72    20303.20    320.97 o 
   9   2   6    16880.91    17499.59    287.31 o 
  10   2   6     1033.16     1407.94     73.12 o 
  11   2   6      141.33      199.54     54.50 o 
  12   2   6    11415.70    12125.22    225.27 o 
  13   2   6     3885.73     3421.21    108.77 o 
  14   2   6    22806.61    22542.27    370.91 o 
  15   2   6    10514.17    10613.12    215.85 o 
  16   2   6     3440.99     3251.64    115.57 o 
  17   2   6     4596.05     5123.42    146.66 o 
  18   2   6    10799.53    10293.94    220.45 o 
  19   2   6    33028.00    33453.17    534.34 o 
  20   2   6    13584.04    12997.17    297.74 o 
  21   2   6     1801.37     2016.04    180.00 o 

  22   2   6     1740.64     1805.26    176.26 o 
  23   2   6     3093.37     2905.50    168.50 o 
  24   2   6     4472.41     4083.04    148.79 o 
  25   2   6     4831.06     4680.35    161.52 o 
  26   2   6     1294.24     1513.22    183.35 o 
  27   2   6      277.92      328.17    122.93 o 
 -27   3   6     2136.53     2492.22    176.17 o 
 -26   3   6       61.77      238.67     75.14 o 
 -25   3   6     2493.38     2536.07    135.81 o 
 -24   3   6    14648.49    13866.40    291.44 o 
 -23   3   6      626.34      801.51     89.10 o 
 -22   3   6     6741.33     6612.05    283.88 o 
 -21   3   6      102.02      271.25     68.07 o 
 -20   3   6     3894.65     4466.10    143.50 o 
 -19   3   6      265.99      657.91     66.64 o 
 -18   3   6    37090.93    37399.57    517.56 o 
 -17   3   6     1187.33     1714.34     88.39 o 
 -16   3   6    12883.73    12690.82    216.95 o 
 -15   3   6     1282.21     1470.83     65.45 o 
 -14   3   6     3540.58     3668.49     93.66 o 
 -13   3   6     7844.54     8204.87    136.04 o 
 -12   3   6    55990.89    55275.03    699.81 o 
 -11   3   6     9941.90    10128.52    165.48 o 
 -10   3   6    17275.37    16523.00    239.54 o 
  -9   3   6    21976.61    22066.66    303.50 o 
  -8   3   6    28239.32    29491.71    356.88 o 
  -7   3   6    31870.92    31820.92    380.71 o 
  -6   3   6    78663.98    78617.11    880.37 o 
  -5   3   6     2266.96     2519.86    103.54 o 
  -4   3   6     1535.21     1529.29     68.00 o 
  -3   3   6     8346.22     8953.63    131.74 o 
  -2   3   6    88854.35    91162.33   1011.98 o 
  -1   3   6     8019.94     7930.53    122.86 o 
   0   3   6    54958.68    54788.87    622.82 o 
   1   3   6    22578.76    23009.71    282.21 o 
   2   3   6     2685.35     3011.75     72.49 o 
   3   3   6    16379.42    16700.69    214.67 o 
   4   3   6    44730.30    44138.61    562.57 o 
   5   3   6    56737.59    58477.57    731.98 o 
   6   3   6    52176.75    54321.77    684.55 o 
   7   3   6     1999.13     2359.35     60.12 o 
   8   3   6      131.55      440.29     72.85 o 
   9   3   6    25532.31    26665.33    419.22 o 
  10   3   6    37620.50    36036.57    545.41 o 
  11   3   6    14013.86    14494.67    263.68 o 
  12   3   6     3235.26     3030.94    108.89 o 
  13   3   6     2009.86     2177.38     99.26 o 
  14   3   6    14656.73    14863.01    279.32 o 
  15   3   6     7338.52     7290.37    178.57 o 
  16   3   6    26323.93    26819.08    446.05 o 
  17   3   6    11645.28    11870.40    261.04 o 
  18   3   6     3041.81     3159.49    143.26 o 
  19   3   6      291.30      388.58     74.42 o 
  20   3   6     5310.70     5227.83    162.30 o 
  21   3   6     4687.62     4960.46    201.82 o 
  22   3   6    14946.42    14506.00    547.39 o 
  23   3   6       10.49      252.70     76.31 o 
  24   3   6      802.97     1165.53    163.33 o 
  25   3   6      573.59      952.54    117.53 o 
  26   3   6     6492.35     6343.72    302.58 o 
 -25   4   6     8120.48     7762.25    254.00 o 
 -24   4   6       68.26      173.23     89.95 o 
 -23   4   6        9.49      133.74     87.00 o 
 -22   4   6      155.91      156.16     72.19 o 
 -21   4   6    14836.01    15402.97    311.13 o 
 -20   4   6       26.01      212.38     65.00 o 
 -19   4   6     5317.34     5803.19    353.26 o 
 -18   4   6      200.84      361.96     70.29 o 
 -17   4   6    13821.47    13728.26    274.76 o 
 -16   4   6      254.20      629.86    141.31 o 
 -15   4   6    17391.70    17051.53    275.11 o 
 -14   4   6      798.58      978.00     71.15 o 
 -13   4   6     7294.47     7474.64    153.29 o 
 -12   4   6     3551.84     3479.89    116.16 o 
 -11   4   6     2103.71     2253.23     72.12 o 
 -10   4   6     1105.68     1355.63     63.48 o 
  -9   4   6    27088.05    26300.54    350.87 o 
  -8   4   6     2473.45     2451.03     72.26 o 
  -7   4   6    11336.62    10641.87    162.92 o 
  -6   4   6     1293.10     1658.25     62.55 o 
  -5   4   6    38999.32    38403.14    460.58 o 
  -4   4   6     7855.79     8579.72    173.34 o 
  -3   4   6    50831.60    50314.44    587.51 o 
  -2   4   6     8760.99     9315.59    146.50 o 
  -1   4   6     1301.96     1547.05     63.46 o 
   0   4   6     4298.74     4465.66    101.38 o 
   1   4   6    46262.93    45807.14    538.50 o 
   2   4   6      922.24     1190.69     56.95 o 
   3   4   6    49179.83    49163.48    574.51 o 
   4   4   6     2233.53     2178.34     76.49 o 
   5   4   6       51.72      106.19     31.25 o 
   6   4   6     1873.33     1946.58     98.17 o 
   7   4   6    38424.27    37743.75    452.69 o 
   8   4   6      278.30      460.78     37.73 o 
   9   4   6    34599.39    33618.09    523.66 o 
  10   4   6       94.08      197.31     55.71 o 
  11   4   6     5451.80     5225.39    148.23 o 
  12   4   6      361.66      665.46     90.94 o 
  13   4   6    44351.54    43829.61    671.91 o 
  14   4   6     1423.51     1748.59    111.28 o 

  15   4   6     2546.38     2461.28    114.51 o 
  16   4   6      964.32     1306.27    103.37 o 
  17   4   6    10374.30     9776.56    227.60 o 
  18   4   6      238.26      340.37     74.99 o 
  19   4   6     8659.15     8118.43    209.70 o 
  20   4   6       12.30      106.28     94.91 o 
  21   4   6     2844.51     2771.78    132.34 o 
  22   4   6      199.49      189.79     79.53 o 
  23   4   6     4696.97     4492.68    181.02 o 
  24   4   6        4.76      218.86     96.21 o 
 -23   5   6      734.23     1297.36    148.59 o 
 -22   5   6     5219.09     4648.17    334.13 o 
 -21   5   6      499.09      725.72    118.73 o 
 -20   5   6     2591.85     2827.02    227.41 o 
 -19   5   6     1007.66     1412.86    139.49 o 
 -18   5   6    23408.29    23834.29    483.77 o 
 -17   5   6     1669.16     2008.54    134.59 o 
 -16   5   6     3671.84     4041.16    142.14 o 
 -15   5   6      526.91      791.70     85.58 o 
 -14   5   6    12678.54    12320.79    224.73 o 
 -13   5   6     6585.49     6547.34    150.70 o 
 -12   5   6     9910.05     9723.18    189.20 o 
 -11   5   6    10887.40    10677.30    198.78 o 
 -10   5   6      326.31      395.05     49.32 o 
  -9   5   6     5077.36     5274.06    114.38 o 
  -8   5   6     9336.83     9384.44    160.06 o 
  -7   5   6     4975.19     5190.37    133.34 o 
  -6   5   6    36369.93    35957.14    446.85 o 
  -5   5   6      170.30      331.35     46.13 o 
  -4   5   6      955.42     1135.03     91.27 o 
  -3   5   6        2.47      100.82     39.86 o 
  -2   5   6    27241.45    25949.68    337.54 o 
  -1   5   6    11823.70    12331.08    190.34 o 
   0   5   6    17100.53    16619.46    259.94 o 
   1   5   6    11548.47    12233.98    189.26 o 
   2   5   6     2536.79     2795.49     84.01 o 
   3   5   6     2916.78     3369.17     90.19 o 
   4   5   6    36936.61    37891.31    465.63 o 
   5   5   6    19355.05    20799.93    281.65 o 
   6   5   6    26700.95    26902.84    347.58 o 
   7   5   6     1111.99     1478.46     98.87 o 
   8   5   6     1371.15     1696.11    107.35 o 
   9   5   6     5646.75     6142.69    167.44 o 
  10   5   6    29267.20    29757.91    490.40 o 
  11   5   6     1994.12     2025.39    113.40 o 
  12   5   6    19049.91    19021.40    352.17 o 
  13   5   6     2404.03     2630.67    125.41 o 
  14   5   6     3910.21     4100.65    146.56 o 
  15   5   6    10442.73    10206.64    254.31 o 
  16   5   6    19357.59    17749.35    347.40 o 
  17   5   6     1586.04     2173.29    138.33 o 
  18   5   6     2543.34     2602.16    155.33 o 
  19   5   6     2276.18     2518.97    142.01 o 
  20   5   6     2575.61     2852.94    152.04 o 
  21   5   6     5293.23     5032.15    242.50 o 
  22   5   6    11887.27    11459.89    279.64 o 
 -20   6   6     5221.01     4668.13    204.99 o 
 -19   6   6     2402.90     2518.03    180.86 o 
 -18   6   6     3594.79     3302.85    172.16 o 
 -17   6   6     2589.43     2798.20    177.17 o 
 -16   6   6     1807.51     2335.50    168.42 o 
 -15   6   6    25087.08    24846.54    532.99 o 
 -14   6   6     5919.15     6599.71    185.66 o 
 -13   6   6     8796.04     8412.35    210.19 o 
 -12   6   6       94.74      281.74     69.91 o 
 -11   6   6      875.19     1466.28     92.36 o 
 -10   6   6    11444.99    11426.08    241.39 o 
  -9   6   6     5639.09     5688.68    144.22 o 
  -8   6   6     3409.62     3599.05    101.76 o 
  -7   6   6     1078.71     1225.95     74.35 o 
  -6   6   6     1512.59     2025.32     87.87 o 
  -5   6   6     9168.35     9203.05    166.61 o 
  -4   6   6    10907.88    10974.76    263.64 o 
  -3   6   6    25858.47    24702.61    335.60 o 
  -2   6   6     7225.87     7595.96    148.32 o 
  -1   6   6     1416.21     1803.44     85.48 o 
   0   6   6     1293.24     1909.89     94.71 o 
   1   6   6    14075.12    13663.01    215.52 o 
   2   6   6    16275.63    16396.91    245.43 o 
   3   6   6    12440.37    12178.21    199.01 o 
   4   6   6     2833.62     2879.79    127.65 o 
   5   6   6     1195.27     1389.75    101.19 o 
   6   6   6     9803.49    10144.99    228.36 o 
   7   6   6     6959.75     7213.16    188.19 o 
   8   6   6    10449.01    10123.86    231.92 o 
   9   6   6     5474.32     5537.06    167.55 o 
  10   6   6        4.61      -83.14     55.43 o 
  11   6   6       67.52       94.50     66.93 o 
  12   6   6     7746.09     7219.13    247.95 o 
  13   6   6     6814.50     6812.21    195.38 o 
  14   6   6     8463.59     8380.65    221.70 o 
  15   6   6     5467.94     5318.16    178.09 o 
  16   6   6        2.16      230.15    138.48 o 
  17   6   6       68.39      275.47    105.12 o 
  18   6   6     6419.07     6479.72    203.20 o 
  19   6   6     7929.67     7933.91    227.94 o 
 -16   7   6     2710.46     3202.09    177.72 o 
 -15   7   6      135.82      328.64    103.04 o 
 -14   7   6      582.82      616.94    115.58 o 
 -13   7   6     5454.22     5393.87    212.14 o 

 -12   7   6     2360.12     2482.59    214.70 o 
 -11   7   6     3454.92     3491.60    172.12 o 
 -10   7   6      822.61      859.37    205.25 o 
  -9   7   6      481.82      625.97     79.31 o 
  -8   7   6     2159.98     2562.99    112.09 o 
  -7   7   6    13537.64    13665.23    253.63 o 
  -6   7   6     1429.70     1699.16    103.37 o 
  -5   7   6     7415.32     7420.18    155.64 o 
  -4   7   6      346.90      448.00     61.79 o 
  -3   7   6     3574.81     3415.36    117.24 o 
  -2   7   6      533.60      757.07     68.91 o 
  -1   7   6    13209.85    12975.01    218.08 o 
   0   7   6     1749.57     1897.54     94.58 o 
   1   7   6      940.12      990.41     74.82 o 
   2   7   6      340.25      460.78     61.43 o 
   3   7   6     7501.16     6956.92    188.86 o 
   4   7   6     3652.97     4026.72    145.64 o 
   5   7   6     5432.13     5290.04    167.41 o 
   6   7   6     2970.20     2920.03    129.71 o 
   7   7   6      303.19      478.38    104.99 o 
   8   7   6      874.91     1070.64    104.69 o 
   9   7   6    12700.26    11550.12    267.04 o 
  10   7   6      870.96     1156.92    110.56 o 
  11   7   6    10397.00    10301.68    312.66 o 
  12   7   6     2193.22     2755.80    151.59 o 
  13   7   6      768.78      644.37     98.53 o 
  14   7   6     2932.40     3005.71    154.49 o 
  15   7   6     4263.06     4191.61    168.13 o 
  -9   8   6        7.82       62.52     89.67 o 
  -8   8   6     3824.34     3988.55    188.21 o 
  -7   8   6       20.36      109.22     91.51 o 
  -6   8   6     3502.45     3386.05    148.77 o 
  -5   8   6        2.81      395.56    102.52 o 
  -4   8   6    21587.38    19423.47    333.45 o 
  -3   8   6      610.55      954.93     90.59 o 
  -2   8   6     6586.33     6310.74    151.11 o 
  -1   8   6      140.85      240.35    105.46 o 
   0   8   6     1298.40     1370.61    114.09 o 
   1   8   6      246.21      260.81     77.77 o 
   2   8   6     8933.18     8166.76    216.64 o 
   3   8   6      284.37      565.44    163.26 o 
   4   8   6      922.11     1002.58    106.83 o 
   5   8   6       13.34       64.24     74.09 o 
   6   8   6     2767.70     2883.95    153.89 o 
   7   8   6      164.25      379.26     94.86 o 
   8   8   6     6725.86     6666.18    204.61 o 
 -29   0   7      873.74     1397.66    249.83 o 
 -27   0   7      179.32      189.84    134.12 o 
 -23   0   7        1.77      116.18     86.31 o 
 -21   0   7    10909.17     8957.78    225.99 o 
 -19   0   7      471.81      716.72     97.63 o 
 -17   0   7      373.98      353.25     61.94 o 
 -15   0   7      613.13      584.52     77.84 o 
 -13   0   7     2727.05     2276.97    279.53 o 
 -11   0   7        5.00       29.98     34.33 o 
  -9   0   7     6000.53     6517.74    140.38 o 
  -7   0   7      114.68      117.78     30.81 o 
  -5   0   7     4803.85     4823.57    103.81 o 
  -3   0   7      373.58      429.00     32.70 o 
  -1   0   7     1427.50     1231.35     48.30 o 
   1   0   7     2073.42     1905.78     60.06 o 
   3   0   7        1.24        7.61     24.08 o 
   5   0   7     3243.29     3026.29     80.50 o 
   7   0   7     5378.49     5395.62    122.02 o 
   9   0   7      272.52      316.56     43.03 o 
  11   0   7    15232.46    14901.57    277.83 o 
  13   0   7     1555.17     1589.08     80.38 o 
  15   0   7        1.09       64.95     53.27 o 
  17   0   7     3903.60     3888.14    127.68 o 
  19   0   7      771.53     1090.29    130.46 o 
  21   0   7      897.97      972.41    187.17 o 
  23   0   7     1295.55     1937.61    260.72 o 
  25   0   7      174.06      162.28    141.13 o 
  27   0   7     3380.29     2913.55    282.24 o 
 -29   1   7       18.98      548.45    119.38 o 
 -28   1   7       77.80      329.10     91.69 o 
 -27   1   7      200.20      474.32    114.29 o 
 -26   1   7      199.04      594.22    176.77 o 
 -25   1   7      444.39     1635.84    317.58 o 
 -24   1   7     1884.78     2070.75    101.27 o 
 -23   1   7      801.50     1055.50    176.10 o 
 -22   1   7      888.59     1534.75     99.83 o 
 -21   1   7       28.73      413.68     54.99 o 
 -20   1   7       82.02      141.05     50.00 o 
 -19   1   7     3034.58     3431.33    198.06 o 
 -18   1   7       49.89      285.69     69.29 o 
 -17   1   7      115.90      283.50     37.96 o 
 -16   1   7      130.56      193.14     50.04 o 
 -15   1   7       33.60      238.05     38.63 o 
 -14   1   7       70.11      109.18     30.84 o 
 -13   1   7      277.96      256.54     32.59 o 
 -12   1   7      151.81      176.31     29.04 o 
 -11   1   7      950.44     1344.88     56.06 o 
 -10   1   7       24.25       40.07     22.36 o 
  -9   1   7     1211.63     1293.20     79.40 o 
  -8   1   7     2912.83     2900.77     65.94 o 
  -7   1   7    14910.79    14544.96    356.10 o 
  -6   1   7      254.79      326.59     24.07 o 
  -5   1   7     3007.03     2881.17     58.44 o 
  -4   1   7      164.78      201.43     24.62 o 

  -3   1   7        1.05       -3.57     19.02 o 
  -2   1   7     3024.10     2892.75     63.85 o 
  -1   1   7     3175.93     3072.50     62.91 o 
   0   1   7      668.64      724.28     28.61 o 
   1   1   7      148.20      146.37     20.70 o 
   2   1   7     4832.44     4657.65     80.47 o 
   3   1   7      261.59      288.47     23.31 o 
   4   1   7     2824.16     2711.02     55.21 o 
   5   1   7     1411.09     1251.67     37.02 o 
   6   1   7     1435.80     1526.92     40.85 o 
   7   1   7     1752.56     1779.38     44.72 o 
   8   1   7     1352.96     1072.41     45.47 o 
   9   1   7       14.61       23.36     26.39 o 
  10   1   7      876.86      795.91     64.90 o 
  11   1   7     1324.71     1231.74     81.50 o 
  12   1   7      492.59      529.71     38.74 o 
  13   1   7      330.56      341.92     37.58 o 
  14   1   7     8079.09     7909.58    125.63 o 
  15   1   7     3501.19     3793.72     82.56 o 
  16   1   7     4187.09     4120.36    120.41 o 
  17   1   7      105.27      103.31     53.59 o 
  18   1   7      190.42      138.24     59.21 o 
  19   1   7     1061.66     1072.46    100.94 o 
  20   1   7     1566.18     1957.28    111.64 o 
  21   1   7       23.32       86.76     57.71 o 
  22   1   7       54.97      148.24     81.82 o 
  23   1   7     1263.92     1202.95    301.88 o 
  24   1   7     1961.69     1889.53    257.27 o 
  25   1   7        1.25      239.88    101.49 o 
  26   1   7     2620.21     2969.90    247.00 o 
  27   1   7      220.72      407.46    119.66 o 
 -28   2   7      346.90     1143.65    232.35 o 
 -27   2   7     1330.71     2958.46    191.63 o 
 -26   2   7       91.34     1185.92    210.00 o 
 -25   2   7        5.54      454.57     90.10 o 
 -24   2   7      727.35      943.76    100.76 o 
 -23   2   7      198.54      576.58     89.34 o 
 -22   2   7      254.98      457.68     61.51 o 
 -21   2   7     2847.73     2892.98    168.01 o 
 -20   2   7      853.08      828.05     71.98 o 
 -19   2   7      364.83      727.45     74.42 o 
 -18   2   7      188.36      522.54     64.03 o 
 -17   2   7      243.54      306.67     45.74 o 
 -16   2   7        5.42      273.62     38.73 o 
 -15   2   7       19.81      175.88     38.95 o 
 -14   2   7      672.11      955.01     56.07 o 
 -13   2   7      993.65     1101.90     52.89 o 
 -12   2   7      324.50      493.58     38.43 o 
 -11   2   7     2765.35     3257.58    103.72 o 
 -10   2   7     3529.63     3552.46     74.81 o 
  -9   2   7     3027.41     3111.36     68.12 o 
  -8   2   7     7828.61     7711.64    116.36 o 
  -7   2   7      388.27      438.25     36.92 o 
  -6   2   7     1221.07     1279.94     44.73 o 
  -5   2   7      912.28      958.75     56.01 o 
  -4   2   7     3367.07     3289.55     64.43 o 
  -3   2   7      727.74      743.85     39.49 o 
  -2   2   7        9.22       37.22     18.00 o 
  -1   2   7     2442.70     2265.05     50.03 o 
   0   2   7       17.30       25.37     17.12 o 
   1   2   7     2962.57     2949.55     58.06 o 
   2   2   7     4096.23     3935.66     68.84 o 
   3   2   7     2538.94     2502.18     53.22 o 
   4   2   7       98.33      115.44     20.45 o 
   5   2   7     5442.97     5431.95     85.07 o 
   6   2   7     5326.99     5346.93     98.66 o 
   7   2   7      672.13      680.73     40.72 o 
   8   2   7     6972.23     6669.61    116.49 o 
   9   2   7     3057.38     2857.37     92.12 o 
  10   2   7       42.39       53.22     37.47 o 
  11   2   7     1844.11     1707.73     79.64 o 
  12   2   7      392.02      407.24     56.67 o 
  13   2   7     2607.26     2418.15     95.97 o 
  14   2   7     1700.41     1934.77    144.78 o 
  15   2   7      473.10      464.71     75.20 o 
  16   2   7      182.57      211.81     58.44 o 
  17   2   7     4487.17     4292.33    135.20 o 
  18   2   7     2230.44     2443.62    109.38 o 
  19   2   7      834.54     1067.98    106.49 o 
  20   2   7       21.85       38.75     49.14 o 
  21   2   7      649.10     1003.03    139.45 o 
  22   2   7      172.28      433.01     73.80 o 
  23   2   7      655.25      902.95     93.74 o 
  24   2   7      981.54     1288.84    152.14 o 
  25   2   7       34.63       46.88     97.81 o 
  26   2   7       35.89      188.86    177.40 o 
  27   2   7     1165.97     1444.42    217.03 o 
 -27   3   7     1947.04     2330.47    208.79 o 
 -26   3   7        4.87      153.89     84.86 o 
 -25   3   7       13.16      377.32     92.91 o 
 -24   3   7      280.31      711.49    212.71 o 
 -23   3   7     2882.46     2867.95    125.48 o 
 -22   3   7      183.81      567.88    132.33 o 
 -21   3   7       81.13      198.94     63.16 o 
 -20   3   7     1626.87     1818.37    134.02 o 
 -19   3   7     2669.57     2540.79     96.91 o 
 -18   3   7        3.45      434.00     73.88 o 
 -17   3   7      159.19      241.78     52.12 o 
 -16   3   7     2245.36     2639.39     94.51 o 
 -15   3   7      118.26      134.78     37.70 o 

 -14   3   7      721.00     1116.69    104.42 o 
 -13   3   7        4.88       74.03     34.60 o 
 -12   3   7     1862.09     2214.00    111.95 o 
 -11   3   7      963.48     1247.72     82.47 o 
 -10   3   7     2575.29     2572.34     67.93 o 
  -9   3   7     2831.98     2963.66     70.83 o 
  -8   3   7     1562.75     1714.70     55.60 o 
  -7   3   7       40.70       58.01     26.70 o 
  -6   3   7     3408.02     3395.80     73.68 o 
  -5   3   7      131.33      167.08     30.96 o 
  -4   3   7    11820.95    11717.27    162.63 o 
  -3   3   7       17.93       75.49     24.86 o 
  -2   3   7        2.48       58.42     23.52 o 
  -1   3   7      715.74      879.16     42.57 o 
   0   3   7     4882.31     4558.35     84.44 o 
   1   3   7      275.56      237.18     29.75 o 
   2   3   7     1572.29     1468.34     49.20 o 
   3   3   7      237.49      268.41     30.04 o 
   4   3   7       79.51       92.05     24.14 o 
   5   3   7     8538.61     8488.19    126.28 o 
   6   3   7     2509.39     2221.11     55.48 o 
   7   3   7      702.89      862.34     95.60 o 
   8   3   7     9187.69     8943.60    182.05 o 
   9   3   7     6613.79     6368.52    149.95 o 
  10   3   7      360.91      525.79     61.28 o 
  11   3   7      703.80      889.66     80.13 o 
  12   3   7     1906.86     2042.97    167.48 o 
  13   3   7     2354.55     2270.40    101.31 o 
  14   3   7     1476.01     1913.74    124.98 o 
  15   3   7     1365.29     1663.33    113.19 o 
  16   3   7      281.52      484.18    112.38 o 
  17   3   7      345.84      390.85     70.68 o 
  18   3   7     1135.55     1530.94    127.79 o 
  19   3   7      145.93      198.84     67.55 o 
  20   3   7     1938.17     2028.45    120.00 o 
  21   3   7     6575.73     6480.56    228.89 o 
  22   3   7        0.77      225.44     72.12 o 
  23   3   7     1997.73     2072.72    138.55 o 
  24   3   7     1051.53     1170.09    128.37 o 
  25   3   7     7704.90     6977.75    301.74 o 
  26   3   7      518.95      732.86    114.43 o 
 -25   4   7     3279.33     3704.05    185.38 o 
 -24   4   7       61.47      121.13     88.49 o 
 -23   4   7      615.26      990.72    120.91 o 
 -22   4   7      814.26      812.31    119.08 o 
 -21   4   7      575.65     1304.93    127.13 o 
 -20   4   7     2527.15     2359.92    121.41 o 
 -19   4   7      541.28     1174.74     94.97 o 
 -18   4   7      516.01      717.75     82.01 o 
 -17   4   7      486.28      836.67    135.42 o 
 -16   4   7      204.00      393.76     58.85 o 
 -15   4   7     7959.82     7648.22    160.63 o 
 -14   4   7      620.98      705.04     64.60 o 
 -13   4   7      757.46      784.85     55.22 o 
 -12   4   7       82.91      189.97     38.48 o 
 -11   4   7      434.70      631.13     49.93 o 
 -10   4   7      557.79      723.93     50.60 o 
  -9   4   7      610.07      786.16     50.90 o 
  -8   4   7      306.84      370.96     40.34 o 
  -7   4   7     6265.20     6474.00    179.43 o 
  -6   4   7        9.85      105.49     31.71 o 
  -5   4   7     1330.88     1497.03     84.74 o 
  -4   4   7       12.49       48.95     30.81 o 
  -3   4   7    13845.77    13230.19    206.69 o 
  -2   4   7      614.13      844.09     54.33 o 
  -1   4   7     5078.04     4862.23    106.64 o 
   0   4   7     3351.37     3463.56     89.95 o 
   1   4   7     4811.56     4550.71     94.27 o 
   2   4   7      282.81      358.09     37.32 o 
   3   4   7     3628.79     4014.83    149.33 o 
   4   4   7       20.36       40.60     29.54 o 
   5   4   7     1067.05     1121.44     59.10 o 
   6   4   7     4451.47     4111.08     88.19 o 
   7   4   7      962.41     1005.09     67.09 o 
   8   4   7     2597.28     2552.05     81.30 o 
   9   4   7     6564.03     6342.23    228.39 o 
  10   4   7      299.50      321.19     62.44 o 
  11   4   7     3063.58     3153.82    127.84 o 
  12   4   7     3518.97     3411.26    125.33 o 
  13   4   7     2328.30     2576.24    139.15 o 
  14   4   7       97.55      126.96     63.64 o 
  15   4   7     5554.69     5476.22    275.30 o 
  16   4   7     1320.66     1709.66    127.82 o 
  17   4   7       79.71      188.56     96.71 o 
  18   4   7     3270.88     2888.92    127.27 o 
  19   4   7      837.01     1008.55    101.17 o 
  20   4   7     1930.50     1673.39    126.67 o 
  21   4   7      674.17      878.82    184.53 o 
  22   4   7     1958.18     1985.49    141.11 o 
  23   4   7      583.55      625.89     95.29 o 
  24   4   7     4155.63     3610.74    154.62 o 
 -23   5   7      856.71      942.06    129.99 o 
 -22   5   7     4037.62     3787.70    181.42 o 
 -21   5   7      180.51      441.08    197.63 o 
 -20   5   7       10.87      549.75     99.90 o 
 -19   5   7      919.13     1233.09    131.93 o 
 -18   5   7     9414.37     9111.73    267.11 o 
 -17   5   7      873.69     1104.19    120.41 o 
 -16   5   7     4628.95     4901.03    154.68 o 
 -15   5   7      102.11      214.61     65.68 o 

 -14   5   7        1.35      222.87     55.05 o 
 -13   5   7      183.46      414.81     61.70 o 
 -12   5   7     1474.98     1629.59     87.34 o 
 -11   5   7     1438.58     1594.99     75.96 o 
 -10   5   7     2155.82     2105.69    104.01 o 
  -9   5   7      100.97      150.56     43.15 o 
  -8   5   7       62.40      217.38     43.31 o 
  -7   5   7       39.61      131.92     40.42 o 
  -6   5   7     4269.62     3867.82     99.82 o 
  -5   5   7     1079.18     1199.16     67.19 o 
  -4   5   7     5461.46     5014.91    130.42 o 
  -3   5   7     4683.68     5016.66    110.42 o 
  -2   5   7     1431.61     1841.42     77.03 o 
  -1   5   7     2078.25     2078.98     76.37 o 
   0   5   7    13662.28    12380.31    209.86 o 
   1   5   7     1984.53     1961.67     89.08 o 
   2   5   7      960.84     1200.66     65.77 o 
   3   5   7    10437.81    10393.10    169.74 o 
   4   5   7     2945.65     3174.50     90.78 o 
   5   5   7     1128.03     1452.03     67.41 o 
   6   5   7     7132.42     6392.08    123.73 o 
   7   5   7     6760.33     6412.52    238.85 o 
   8   5   7      545.99      619.05     75.62 o 
   9   5   7       76.47      139.24     59.35 o 
  10   5   7     1072.84     1141.88     94.89 o 
  11   5   7      153.46      271.02     68.66 o 
  12   5   7     5201.60     4952.80    156.05 o 
  13   5   7      546.56      822.94     90.77 o 
  14   5   7      365.15      543.97     82.64 o 
  15   5   7     1981.43     2309.68    133.20 o 
  16   5   7     4971.48     4763.30    275.32 o 
  17   5   7      254.81      266.56     79.55 o 
  18   5   7     2908.55     2799.97    134.19 o 
  19   5   7     9632.88     9367.46    240.43 o 
  20   5   7      612.77      800.77    100.28 o 
  21   5   7      343.60      399.44     91.07 o 
  22   5   7     1704.02     1762.75    170.31 o 
 -20   6   7      781.22     1285.75    236.33 o 
 -19   6   7     5422.09     4901.61    291.85 o 
 -18   6   7      206.89      214.78    129.90 o 
 -17   6   7      731.88      886.85    122.91 o 
 -16   6   7     2433.27     2353.34    169.55 o 
 -15   6   7     2708.67     3316.31    166.68 o 
 -14   6   7     1119.64     1448.86    159.09 o 
 -13   6   7     6075.54     5772.40    207.25 o 
 -12   6   7     4602.90     4596.95    135.12 o 
 -11   6   7        1.76      144.22     58.13 o 
 -10   6   7      456.57      669.71     71.08 o 
  -9   6   7     6856.02     6305.39    151.86 o 
  -8   6   7     8329.33     8049.08    154.68 o 
  -7   6   7     4219.48     4013.27    106.98 o 
  -6   6   7      290.71      473.46     56.63 o 
  -5   6   7     3164.70     2946.81     93.61 o 
  -4   6   7      331.97      441.02     61.36 o 
  -3   6   7      545.46      615.53     59.77 o 
  -2   6   7     1261.50     1308.53     75.19 o 
  -1   6   7      350.39      463.11     55.54 o 
   0   6   7     2995.06     3172.92    206.28 o 
   1   6   7      796.06      943.89     67.90 o 
   2   6   7       12.66      133.71     45.82 o 
   3   6   7     9515.33     8450.92    157.15 o 
   4   6   7     8496.86     8315.83    155.65 o 
   5   6   7      144.92      453.66     94.48 o 
   6   6   7      128.67      314.33     69.04 o 
   7   6   7     4068.07     4039.27    141.46 o 
   8   6   7     4977.69     4451.92    153.38 o 
   9   6   7     2590.38     2500.66    126.04 o 
  10   6   7     1053.84     1251.46    106.55 o 
  11   6   7       18.08      241.33     71.12 o 
  12   6   7       70.04      214.23     74.63 o 
  13   6   7     1748.10     1847.16    128.98 o 
  14   6   7      358.66      463.08     96.70 o 
  15   6   7     1587.04     1750.96    149.84 o 
  16   6   7     6493.07     5749.98    187.38 o 
  17   6   7      511.28      769.47    106.70 o 
  18   6   7     1065.85     1231.12    144.54 o 
  19   6   7     5252.95     4755.68    179.03 o 
 -16   7   7     2823.04     2947.15    177.39 o 
 -15   7   7     3722.79     3877.17    188.40 o 
 -14   7   7     1383.28     1717.60    155.13 o 
 -13   7   7      597.03     1043.80    128.24 o 
 -12   7   7     3155.91     3060.03    172.09 o 
 -11   7   7     7417.08     6737.69    232.48 o 
 -10   7   7      903.15     1119.74    129.69 o 
  -9   7   7     2027.29     2264.92    137.81 o 
  -8   7   7     1527.15     1645.98    122.38 o 
  -7   7   7     2987.15     2953.19    116.45 o 
  -6   7   7     2573.08     2583.53     98.09 o 
  -5   7   7     7013.55     6443.10    144.24 o 
  -4   7   7     1340.13     1575.51     86.77 o 
  -3   7   7      597.29      641.50     66.87 o 
  -2   7   7     1775.55     2079.80     97.08 o 
  -1   7   7     4675.06     4249.89    181.58 o 
   0   7   7      268.68      313.74     58.08 o 
   1   7   7     4994.90     4511.35    120.51 o 
   2   7   7     1807.88     2146.99    111.37 o 
   3   7   7      182.13      221.70     69.91 o 
   4   7   7      789.81      829.58     93.09 o 
   5   7   7     1884.04     1867.26    125.05 o 
   6   7   7     2661.88     2703.28    133.39 o 

   7   7   7     2646.91     2674.17    134.62 o 
   8   7   7      139.29      258.78     78.95 o 
   9   7   7      797.99      967.42    104.79 o 
  10   7   7     4834.83     4461.98    217.36 o 
  11   7   7     4464.40     3917.89    156.67 o 
  12   7   7       42.03       72.87     77.35 o 
  13   7   7     1839.57     1966.95    155.34 o 
  14   7   7      460.75      645.30    101.70 o 
  15   7   7      218.27      362.70    117.66 o 
  -9   8   7      798.70      924.42    128.50 o 
  -8   8   7     5556.11     4857.29    203.75 o 
  -7   8   7      378.52      482.04    109.00 o 
  -6   8   7     5715.68     5543.41    184.07 o 
  -5   8   7      155.03      488.55    141.02 o 
  -4   8   7     2627.82     2742.03    161.82 o 
  -3   8   7     1047.35     1252.81    113.55 o 
  -2   8   7    10942.46     9923.75    215.34 o 
  -1   8   7      505.48      692.22     91.50 o 
   0   8   7       14.43       83.80     69.24 o 
   1   8   7      209.60      436.60     95.25 o 
   2   8   7     7904.39     7055.80    200.49 o 
   3   8   7      130.82      355.62     84.41 o 
   4   8   7     1596.91     1539.05    123.65 o 
   5   8   7       89.29      182.94    111.79 o 
   6   8   7       49.32       96.24     74.08 o 
   7   8   7      581.94      855.12    106.20 o 
 -28   0   8     1513.67     1490.77    168.45 o 
 -26   0   8     5350.59     4960.62    330.48 o 
 -24   0   8    14776.44    13954.24    397.08 o 
 -22   0   8     2009.13     2402.59    123.64 o 
 -20   0   8     6103.53     6538.36    477.33 o 
 -18   0   8    23976.99    23391.71    549.94 o 
 -16   0   8    10527.05    10648.61    410.33 o 
 -14   0   8    36268.01    33403.57    567.72 o 
 -12   0   8     3771.03     3126.68     97.61 o 
 -10   0   8     2184.46     2072.28     76.05 o 
  -8   0   8   137379.97   139419.84   2327.71 o 
  -6   0   8   116028.48   115458.78   1782.92 o 
  -4   0   8    17557.82    17873.44    302.61 o 
  -2   0   8     9311.06     8653.85    161.65 o 
   0   0   8    47833.38    45250.39    715.81 o 
   2   0   8     1965.52      737.33     63.93 o 
   4   0   8    75030.41    75515.00   1178.36 o 
   6   0   8    19721.44    19520.43    335.48 o 
   8   0   8     1778.63     1850.10     72.00 o 
  10   0   8    35345.06    35892.72    595.22 o 
  12   0   8    56626.23    57990.52    936.56 o 
  14   0   8     3612.90     3368.35    112.43 o 
  16   0   8    52645.83    53651.17    884.66 o 
  18   0   8     1074.83     1094.81     88.42 o 
  20   0   8    18414.75    16460.02    648.75 o 
  22   0   8    10415.95     8988.57    453.05 o 
  24   0   8       91.07      -64.95    117.73 o 
  26   0   8     8413.58     6897.42    417.95 o 
 -29   1   8     2308.20     2509.40    176.55 o 
 -28   1   8      756.39     1060.92    122.04 o 
 -27   1   8    19459.88    18470.20    503.46 o 
 -26   1   8     7356.63     6892.65    218.09 o 
 -25   1   8     6369.35     5914.92    169.19 o 
 -24   1   8       97.71      168.39     56.64 o 
 -23   1   8     2842.48     3282.30    115.96 o 
 -22   1   8    19548.47    19765.50    350.68 o 
 -21   1   8    21225.38    21292.02    522.64 o 
 -20   1   8     1712.14     2066.40     84.89 o 
 -19   1   8     4236.03     4529.68    114.34 o 
 -18   1   8    13495.21    13692.13    221.48 o 
 -17   1   8    16596.08    16580.40    231.31 o 
 -16   1   8     4478.05     4907.81    113.78 o 
 -15   1   8    59870.64    59155.89    682.38 o 
 -14   1   8     4522.98     4990.81     96.46 o 
 -13   1   8        6.06      124.24     29.69 o 
 -12   1   8     2912.57     3660.90     77.26 o 
 -11   1   8    84382.87    85348.46   1210.08 o 
 -10   1   8    40882.43    42700.38    603.65 o 
  -9   1   8    84141.59    84733.23   1155.66 o 
  -8   1   8    12857.17    13250.18    189.64 o 
  -7   1   8    14559.44    14841.23    206.47 o 
  -6   1   8    15314.31    15865.32    216.20 o 
  -5   1   8    37863.66    37040.68    523.11 o 
  -4   1   8    10629.30    10638.24    230.73 o 
  -3   1   8    70669.63    68228.05   1047.65 o 
  -2   1   8    13365.02    13166.69    206.47 o 
  -1   1   8     1587.20     1490.62     37.44 o 
   0   1   8     7525.11     8155.06    110.76 o 
   1   1   8    80539.97    78708.52    949.73 o 
   2   1   8    21017.89    20658.42    304.29 o 
   3   1   8    21773.11    21021.83    274.90 o 
   4   1   8    20392.24    20069.01    264.61 o 
   5   1   8    14443.08    15534.53    211.41 o 
   6   1   8     1427.26     1311.34     43.41 o 
   7   1   8    30422.70    29435.42    376.70 o 
   8   1   8    39570.16    40220.06    561.89 o 
   9   1   8    19693.35    19034.85    286.09 o 
  10   1   8     2714.32     2905.88     74.03 o 
  11   1   8    10615.89    10854.78    206.25 o 
  12   1   8    18186.99    18796.68    241.32 o 
  13   1   8    62122.92    63606.56    724.69 o 
  14   1   8      573.24      849.40     80.84 o 
  15   1   8    15809.27    16414.38    222.45 o 
  16   1   8      724.94      923.83     62.75 o 

  17   1   8    10687.08    10572.04    216.52 o 
  18   1   8     8648.08     8359.35    190.14 o 
  19   1   8    30244.15    29220.30    472.72 o 
  20   1   8    10309.58    10246.35    288.57 o 
  21   1   8      988.28     1158.83     93.32 o 
  22   1   8     2544.32     2327.95    156.27 o 
  23   1   8     7589.92     7544.20    295.85 o 
  24   1   8     8283.75     7655.81    304.60 o 
  25   1   8    12123.23    10670.28    376.75 o 
  26   1   8      694.85      562.78    131.99 o 
  27   1   8      797.49      653.14    142.22 o 
 -28   2   8     9510.40     8624.15    260.44 o 
 -27   2   8      198.32      437.06     83.20 o 
 -26   2   8      240.40      427.83     82.73 o 
 -25   2   8     6278.55     6246.68    179.60 o 
 -24   2   8    14577.01    14456.48    449.61 o 
 -23   2   8    10014.85    10279.49    231.07 o 
 -22   2   8     8599.75     7643.51    167.83 o 
 -21   2   8      452.40      837.47    141.55 o 
 -20   2   8     4919.62     4970.78    141.37 o 
 -19   2   8    16382.26    16679.01    297.55 o 
 -18   2   8    33457.42    33097.20    452.68 o 
 -17   2   8     8327.89     8783.85    148.29 o 
 -16   2   8     1652.29     1914.08     68.78 o 
 -15   2   8      126.89      242.25     38.48 o 
 -14   2   8     6117.83     6833.18    147.52 o 
 -13   2   8     8075.05     7535.79    124.90 o 
 -12   2   8    45001.84    44448.51    520.31 o 
 -11   2   8     2526.90     2233.91     61.80 o 
 -10   2   8      109.25      123.83     26.99 o 
  -9   2   8    29963.16    30352.54    363.04 o 
  -8   2   8    32096.80    31659.61    375.06 o 
  -7   2   8    76157.50    73819.28    905.50 o 
  -6   2   8    66990.38    67252.45    817.38 o 
  -5   2   8     6391.95     5690.00     90.23 o 
  -4   2   8     1337.27     1393.53     40.70 o 
  -3   2   8    12381.45    12302.39    160.33 o 
  -2   2   8    41309.94    41711.68    475.64 o 
  -1   2   8     7897.91     7504.92    108.04 o 
   0   2   8    25844.51    25240.81    298.67 o 
   1   2   8     4918.17     4897.23     80.08 o 
   2   2   8     2397.70     2654.57     55.43 o 
   3   2   8     9446.54     9373.53    129.49 o 
   4   2   8    50234.45    49252.34    557.98 o 
   5   2   8    46075.60    46610.37    585.38 o 
   6   2   8    21114.96    20403.55    250.21 o 
   7   2   8    19191.97    20853.66    286.28 o 
   8   2   8    15589.27    15919.53    229.79 o 
   9   2   8    16364.51    16081.92    233.43 o 
  10   2   8    49522.79    49111.73    710.03 o 
  11   2   8    14916.68    13941.98    249.56 o 
  12   2   8     4773.56     4800.35    128.24 o 
  13   2   8      811.24      977.06     76.18 o 
  14   2   8     5776.43     5645.43    148.45 o 
  15   2   8     4595.99     4398.43    133.10 o 
  16   2   8    11513.74    11105.47    228.05 o 
  17   2   8     4751.80     5052.84    147.73 o 
  18   2   8     4273.36     4182.50    364.53 o 
  19   2   8      122.44      131.96    117.58 o 
  20   2   8      597.35      638.22    118.42 o 
  21   2   8    14801.66    13770.96    331.88 o 
  22   2   8    10479.21    10294.86    415.32 o 
  23   2   8     7100.58     6809.28    341.18 o 
  24   2   8      355.99      420.99     81.57 o 
  25   2   8     3834.41     3156.12    202.17 o 
  26   2   8     4989.29     4569.10    388.92 o 
 -27   3   8     1589.37     1864.28    156.02 o 
 -26   3   8     6902.60     6184.68    219.05 o 
 -25   3   8     5244.57     4590.40    187.29 o 
 -24   3   8      156.02      127.01     79.58 o 
 -23   3   8      245.58      442.30     76.13 o 
 -22   3   8     7481.03     7833.79    198.70 o 
 -21   3   8     4089.00     4405.67    144.26 o 
 -20   3   8    18801.73    18719.47    356.89 o 
 -19   3   8      888.76     1367.05     85.04 o 
 -18   3   8       52.81      118.12     50.87 o 
 -17   3   8      682.51      828.29     69.65 o 
 -16   3   8    28869.07    28912.51    401.09 o 
 -15   3   8        9.23      104.83     51.28 o 
 -14   3   8    23889.00    22878.78    325.24 o 
 -13   3   8     6831.85     7167.91    125.99 o 
 -12   3   8     1720.51     2074.17     73.42 o 
 -11   3   8      102.28      214.39     34.91 o 
 -10   3   8    32418.20    31710.22    386.17 o 
  -9   3   8    13507.24    12956.71    182.35 o 
  -8   3   8    21149.83    20805.34    265.61 o 
  -7   3   8        9.51       34.41     24.40 o 
  -6   3   8      602.93      578.89     50.38 o 
  -5   3   8     5177.21     4613.03     92.43 o 
  -4   3   8    44339.67    42834.31    497.82 o 
  -3   3   8     1830.69     1787.50     53.55 o 
  -2   3   8    14035.18    13763.57    184.88 o 
  -1   3   8      993.43     1158.83     54.44 o 
   0   3   8    60326.58    60893.32    689.88 o 
   1   3   8      757.49      933.19     44.24 o 
   2   3   8    58478.70    57859.96    658.15 o 
   3   3   8    18712.62    19026.14    241.78 o 
   4   3   8     3171.49     3277.06     69.79 o 
   5   3   8     1809.85     2177.40     56.56 o 
   6   3   8    17641.63    17073.75    221.02 o 

   7   3   8    35986.70    34626.26    456.65 o 
   8   3   8    13706.02    13484.48    207.76 o 
   9   3   8     3285.70     2772.93     98.44 o 
  10   3   8       22.69       23.59     42.42 o 
  11   3   8     5252.32     5215.82    140.51 o 
  12   3   8    25399.42    25555.17    417.72 o 
  13   3   8     2549.69     2718.92    109.38 o 
  14   3   8    16971.03    16843.89    308.86 o 
  15   3   8      288.94      389.36     69.88 o 
  16   3   8     2524.68     2400.56    110.92 o 
  17   3   8       60.05      180.89     65.17 o 
  18   3   8    19327.20    19106.25    352.34 o 
  19   3   8      462.78      636.19    125.28 o 
  20   3   8     7716.20     7785.93    202.82 o 
  21   3   8     2410.51     2812.85    162.21 o 
  22   3   8      270.62      303.08     78.88 o 
  23   3   8      238.03      393.21     99.57 o 
  24   3   8     8142.52     7375.89    239.67 o 
  25   3   8      474.71      743.91    117.88 o 
 -25   4   8     9493.43     9098.65    277.41 o 
 -24   4   8      197.40      332.20     94.85 o 
 -23   4   8    14525.53    13676.02    345.83 o 
 -22   4   8     1195.28     1130.85    127.02 o 
 -21   4   8      120.67      187.07    116.49 o 
 -20   4   8      658.96      908.55    111.43 o 
 -19   4   8    22174.69    21759.68    551.48 o 
 -18   4   8      704.72     1020.13     91.24 o 
 -17   4   8    39280.60    38563.56    536.75 o 
 -16   4   8      289.44      299.39     95.28 o 
 -15   4   8      840.85     1108.07     77.25 o 
 -14   4   8       33.41       62.13     48.77 o 
 -13   4   8    24795.50    24997.42    327.75 o 
 -12   4   8     1985.74     2256.57     74.75 o 
 -11   4   8    14804.70    14354.58    209.37 o 
 -10   4   8     4715.83     4348.32    103.63 o 
  -9   4   8     1693.62     1843.34     70.10 o 
  -8   4   8      273.33      396.99     44.48 o 
  -7   4   8    41388.25    39722.23    521.13 o 
  -6   4   8      241.23      313.93     41.66 o 
  -5   4   8    14190.78    13633.53    238.62 o 
  -4   4   8      622.94      765.15     52.61 o 
  -3   4   8    14088.69    13593.41    211.70 o 
  -2   4   8       19.09      146.22     39.23 o 
  -1   4   8   103922.62   103244.22   1267.30 o 
   0   4   8       25.52      190.58     48.75 o 
   1   4   8     3080.32     3023.96     85.71 o 
   2   4   8     1248.53     1675.94     74.42 o 
   3   4   8    49904.25    48901.54    630.95 o 
   4   4   8     2058.91     2604.22     80.68 o 
   5   4   8    60050.64    59906.55    691.77 o 
   6   4   8       90.35      138.75     39.55 o 
   7   4   8        4.38       -9.53     27.55 o 
   8   4   8      375.39      525.31     48.92 o 
   9   4   8    13366.03    12816.81    251.18 o 
  10   4   8     1156.85     1551.85     95.01 o 
  11   4   8    19044.36    18821.99    336.73 o 
  12   4   8       82.81      137.15     59.30 o 
  13   4   8      302.47      419.14     73.00 o 
  14   4   8       28.83      226.81     65.79 o 
  15   4   8    36438.60    35208.68    669.42 o 
  16   4   8      128.31      247.65     69.88 o 
  17   4   8    12180.41    11881.20    260.04 o 
  18   4   8     3287.23     3087.06    131.16 o 
  19   4   8     3685.81     3551.63    142.43 o 
  20   4   8      271.53      454.69     84.05 o 
  21   4   8     9371.16     9072.75    232.76 o 
  22   4   8        1.26      132.00     75.27 o 
  23   4   8     2609.64     2915.33    156.00 o 
  24   4   8      328.03      485.03     94.43 o 
 -23   5   8      244.13      224.42     97.38 o 
 -22   5   8     8808.23     8414.24    267.70 o 
 -21   5   8     2747.72     2901.80    167.35 o 
 -20   5   8    11803.48    11186.71    368.99 o 
 -19   5   8      959.91     1159.91    129.06 o 
 -18   5   8      747.13     1199.59    141.98 o 
 -17   5   8      118.62      234.13     89.79 o 
 -16   5   8    18215.88    17637.49    398.43 o 
 -15   5   8      101.06      170.53     69.65 o 
 -14   5   8    18910.17    18515.10    299.98 o 
 -13   5   8     2597.61     2883.76    102.37 o 
 -12   5   8       32.65        8.78     47.60 o 
 -11   5   8      610.35      839.25     61.69 o 
 -10   5   8    13475.50    13329.47    206.32 o 
  -9   5   8     2721.23     2985.29     88.00 o 
  -8   5   8     7042.50     6720.79    131.91 o 
  -7   5   8      295.35      418.82     48.58 o 
  -6   5   8     6379.57     6594.24    128.24 o 
  -5   5   8      932.22      918.02     66.87 o 
  -4   5   8    29659.83    28993.09    372.28 o 
  -3   5   8      343.32      539.09     49.77 o 
  -2   5   8     5142.08     5276.53    113.20 o 
  -1   5   8       69.94      298.49     51.48 o 
   0   5   8    19866.11    20045.37    301.73 o 
   1   5   8      181.68      410.93     46.68 o 
   2   5   8    51096.93    50690.68    604.20 o 
   3   5   8     3456.65     3836.75    162.92 o 
   4   5   8     4409.19     4517.89    103.32 o 
   5   5   8       11.23      156.37     58.38 o 
   6   5   8     8283.33     8064.93    162.08 o 
   7   5   8    11070.08    11315.76    236.97 o 

   8   5   8    18072.58    17461.67    321.76 o 
   9   5   8        8.33       83.54     74.11 o 
  10   5   8     1019.68     1149.53     96.46 o 
  11   5   8     9659.11     9303.22    319.24 o 
  12   5   8     7931.91     8048.89    201.75 o 
  13   5   8     1864.95     2151.23    116.85 o 
  14   5   8    13246.76    12814.98    274.95 o 
  15   5   8      747.09      905.30    109.06 o 
  16   5   8       13.45      117.45     67.77 o 
  17   5   8     1524.31     1599.84    133.93 o 
  18   5   8    12906.50    12485.54    283.79 o 
  19   5   8     1062.73     1445.01    122.42 o 
  20   5   8     5948.33     6151.42    235.70 o 
  21   5   8      109.39      152.41    111.98 o 
  22   5   8      364.96      463.86     94.33 o 
 -20   6   8      416.09      619.95    123.12 o 
 -19   6   8     8330.62     7874.28    275.72 o 
 -18   6   8     2843.79     3280.58    180.80 o 
 -17   6   8     4250.05     4221.59    227.61 o 
 -16   6   8     1790.41     2268.33    169.51 o 
 -15   6   8      369.62      409.31     99.64 o 
 -14   6   8     1829.99     2241.29    165.30 o 
 -13   6   8    12838.23    12446.92    320.85 o 
 -12   6   8    12937.13    13167.56    279.39 o 
 -11   6   8     8525.88     8120.88    206.43 o 
 -10   6   8     1988.15     2496.04    131.65 o 
  -9   6   8     1078.66     1377.73     81.07 o 
  -8   6   8    12402.53    12273.93    202.28 o 
  -7   6   8     4266.54     4736.39    115.78 o 
  -6   6   8     8301.28     8677.33    161.58 o 
  -5   6   8     1780.64     2328.82     89.30 o 
  -4   6   8     1599.08     1827.07     83.77 o 
  -3   6   8     4769.99     4741.38    116.24 o 
  -2   6   8    10068.68    10226.43    178.39 o 
  -1   6   8     7306.77     7627.94    148.61 o 
   0   6   8     2834.77     2940.73    106.51 o 
   1   6   8     5892.71     5805.01    127.75 o 
   2   6   8     2716.67     2638.28     89.75 o 
   3   6   8     2742.00     2801.93     90.76 o 
   4   6   8    12172.31    12046.89    220.19 o 
   5   6   8     6801.47     6855.01    180.14 o 
   6   6   8     8059.26     7958.51    199.13 o 
   7   6   8     3235.66     3105.22    128.02 o 
   8   6   8     7392.76     7166.89    191.79 o 
   9   6   8     5214.95     5567.34    177.35 o 
  10   6   8    14655.70    14581.16    300.85 o 
  11   6   8     9166.92     8939.69    222.39 o 
  12   6   8      215.76      267.32     77.30 o 
  13   6   8      178.67      261.05     79.20 o 
  14   6   8     4233.60     4103.72    276.20 o 
  15   6   8     4084.03     4070.84    192.70 o 
  16   6   8     2156.56     2554.78    140.84 o 
  17   6   8     7646.89     6737.84    291.23 o 
  18   6   8       35.79      126.80     81.95 o 
 -16   7   8     3658.49     3775.01    194.21 o 
 -15   7   8    11545.66    10392.61    372.46 o 
 -14   7   8      277.41      541.51    110.80 o 
 -13   7   8     1413.96     1642.61    152.88 o 
 -12   7   8      508.76      736.27    118.58 o 
 -11   7   8     4171.80     4330.65    188.75 o 
 -10   7   8     3499.70     3494.61    203.74 o 
  -9   7   8    13986.65    14367.40    304.45 o 
  -8   7   8      346.23      713.84     94.68 o 
  -7   7   8      203.08      342.90     82.56 o 
  -6   7   8     2324.75     2693.80    114.73 o 
  -5   7   8    14228.87    13845.72    229.78 o 
  -4   7   8     2600.96     2699.74    108.81 o 
  -3   7   8    11968.11    11248.68    199.65 o 
  -2   7   8      438.04      722.93     77.93 o 
  -1   7   8      699.84      831.19     79.73 o 
   0   7   8      532.50      643.96     66.14 o 
   1   7   8    19417.61    18702.60    281.61 o 
   2   7   8     4688.21     5508.51    219.72 o 
   3   7   8     4843.94     4945.60    228.86 o 
   4   7   8     5318.55     5002.72    162.18 o 
   5   7   8     2773.25     2966.60    135.11 o 
   6   7   8      804.35     1115.48    107.57 o 
   7   7   8    10233.37     9856.62    240.62 o 
   8   7   8     6775.45     6516.81    192.12 o 
   9   7   8     2109.27     2218.00    134.28 o 
  10   7   8     1564.10     2019.00    136.86 o 
  11   7   8     2828.88     2906.43    179.32 o 
  12   7   8      381.30      474.43     93.53 o 
  13   7   8     8777.56     8232.34    230.03 o 
  14   7   8     2242.97     2715.50    164.32 o 
  -8   8   8     2883.53     2967.97    166.65 o 
  -7   8   8      404.58      392.62     92.65 o 
  -6   8   8     8893.61     8207.01    224.74 o 
  -5   8   8      762.67      882.08    105.54 o 
  -4   8   8      474.88      496.08     97.83 o 
  -3   8   8      186.38      214.28     69.31 o 
  -2   8   8     7212.25     6513.70    171.20 o 
  -1   8   8      337.37      341.17     99.36 o 
   0   8   8     4609.57     4374.41    157.74 o 
   1   8   8      165.47      334.86     80.92 o 
   2   8   8      118.06      184.72     75.57 o 
   3   8   8     1767.59     1910.56    133.24 o 
   4   8   8     7213.37     6560.36    196.95 o 
   5   8   8      169.28      352.26     84.44 o 
   6   8   8     1304.59     1649.48    131.64 o 

   7   8   8      906.22      867.52    107.54 o 
 -29   0   9      628.80      481.03    174.09 o 
 -27   0   9       86.01       94.34    194.93 o 
 -25   0   9      207.16      217.88    102.66 o 
 -23   0   9     4614.55     3610.13    204.76 o 
 -21   0   9      173.26      227.32    125.77 o 
 -19   0   9     1460.04     1307.81    303.25 o 
 -17   0   9     2238.48     1685.66    247.47 o 
 -15   0   9     1221.21     1241.77     87.49 o 
 -13   0   9      204.33      249.75     47.11 o 
 -11   0   9     3802.18     5285.18    201.31 o 
  -9   0   9       23.27      131.92     34.01 o 
  -7   0   9      554.19      930.60     51.20 o 
  -5   0   9      218.04      153.10     29.65 o 
  -3   0   9      443.28      347.39     42.28 o 
  -1   0   9     5434.71     5293.78    113.76 o 
   1   0   9     1222.43     1072.82     51.74 o 
   3   0   9     3402.53     2696.12    353.99 o 
   5   0   9     1927.67     1687.52     65.58 o 
   7   0   9     4661.71     4534.48    112.99 o 
   9   0   9    13523.61    13858.64    283.47 o 
  11   0   9     1448.71     1446.74     83.75 o 
  13   0   9     2056.69     1950.40     88.51 o 
  15   0   9     2637.00     2421.59    157.21 o 
  17   0   9     1526.11     1567.39     96.48 o 
  19   0   9     1819.42     2088.11    245.75 o 
  21   0   9     7045.59     6085.88    356.95 o 
  23   0   9       17.50      156.39    137.43 o 
  25   0   9     7660.58     6766.98    408.41 o 
  27   0   9     2971.33     2797.94    338.85 o 
 -28   1   9      987.94     1189.97    130.14 o 
 -27   1   9      206.60      849.41    177.29 o 
 -26   1   9      509.89      884.85     91.04 o 
 -25   1   9        0.42      649.16    130.95 o 
 -24   1   9      706.92      970.37     92.63 o 
 -23   1   9        0.50      375.36    109.45 o 
 -22   1   9      225.71      438.13     60.50 o 
 -21   1   9      562.19      707.82     64.58 o 
 -20   1   9        3.12      106.68     42.67 o 
 -19   1   9       67.08      142.60     43.33 o 
 -18   1   9      222.06      351.03     46.78 o 
 -17   1   9     1630.09     2015.80     71.33 o 
 -16   1   9       55.68      105.39     36.28 o 
 -15   1   9      726.92      920.80     58.14 o 
 -14   1   9       14.38        5.13     29.91 o 
 -13   1   9      532.53      833.84     47.64 o 
 -12   1   9        1.34       27.95     24.50 o 
 -11   1   9      269.72      216.15     45.86 o 
 -10   1   9       60.70       27.30     17.75 o 
  -9   1   9    12814.42    14439.28    208.39 o 
  -8   1   9     3807.58     3937.78     80.38 o 
  -7   1   9      623.75      785.32     43.63 o 
  -6   1   9     7687.84     7203.07    284.20 o 
  -5   1   9      463.27      640.15     38.66 o 
  -4   1   9      622.95      587.45     47.08 o 
  -3   1   9     3516.50     3282.57     80.04 o 
  -2   1   9      713.67      792.34     45.94 o 
  -1   1   9      803.98      785.72     31.12 o 
   0   1   9     2716.29     2481.07     83.20 o 
   1   1   9     2920.87     2851.85     56.36 o 
   2   1   9     1683.23     1711.71     44.50 o 
   3   1   9      501.19      516.98     30.62 o 
   4   1   9     3552.63     3538.22     72.69 o 
   5   1   9        9.25      -22.25     18.30 o 
   6   1   9     7604.79     7167.75    107.72 o 
   7   1   9     2072.33     1954.38     51.96 o 
   8   1   9        8.15        8.87     22.41 o 
   9   1   9     3207.08     3246.81     85.93 o 
  10   1   9     7002.53     7186.75    147.96 o 
  11   1   9     5407.90     5400.08     95.47 o 
  12   1   9     5194.69     5320.75    103.55 o 
  13   1   9      279.60      255.68     41.94 o 
  14   1   9       29.18       25.31     33.79 o 
  15   1   9      716.85      786.15     59.65 o 
  16   1   9     2045.92     2285.89     99.71 o 
  17   1   9     1715.10     2073.55    116.38 o 
  18   1   9     8962.93     8529.30    194.04 o 
  19   1   9      964.53     1167.96     90.89 o 
  20   1   9      309.44      358.73     66.33 o 
  21   1   9     2819.69     2320.05    139.86 o 
  22   1   9     2320.36     2414.63    184.72 o 
  23   1   9     1144.97     1297.03    160.21 o 
  24   1   9      190.32      365.60    110.05 o 
  25   1   9      117.36      116.66    170.19 o 
  26   1   9      543.36      834.84    148.07 o 
  27   1   9       64.14      213.13    115.93 o 
 -28   2   9      128.40     1273.13    352.76 o 
 -27   2   9      616.15      845.09    141.98 o 
 -26   2   9       35.45       75.09     80.01 o 
 -25   2   9      314.30      683.87    194.09 o 
 -24   2   9      561.54      730.92    118.38 o 
 -23   2   9     4248.78     4353.36    187.95 o 
 -22   2   9     1854.13     2333.58    102.50 o 
 -21   2   9        0.61      382.90     70.73 o 
 -20   2   9     2034.34     2195.90     99.95 o 
 -19   2   9     2659.78     2968.67    127.51 o 
 -18   2   9     1668.82     2287.50    181.00 o 
 -17   2   9      109.29      283.02     43.34 o 
 -16   2   9        2.84       99.16     36.02 o 
 -15   2   9      481.46      606.79     49.37 o 

 -14   2   9     2475.64     2606.67    100.93 o 
 -13   2   9      140.33      146.97     33.35 o 
 -12   2   9      289.38      424.28     48.38 o 
 -11   2   9     1198.58     1637.89     55.42 o 
 -10   2   9     1446.02     1422.41     51.48 o 
  -9   2   9     4800.57     4734.99     93.53 o 
  -8   2   9     1764.20     1793.41     56.05 o 
  -7   2   9     2895.44     3394.79     67.83 o 
  -6   2   9     1024.58      839.66     36.53 o 
  -5   2   9     5177.34     5002.21     82.60 o 
  -4   2   9       27.39       58.98     17.10 o 
  -3   2   9      667.96      746.93     32.31 o 
  -2   2   9     2175.51     2099.47     49.93 o 
  -1   2   9      599.91      674.61     32.81 o 
   0   2   9     2391.90     2293.41     52.26 o 
   1   2   9     2448.67     2321.18     52.81 o 
   2   2   9      748.57      787.48     36.29 o 
   3   2   9     6094.34     6045.37     95.07 o 
   4   2   9     5833.80     5830.87     93.65 o 
   5   2   9        0.19        9.78     20.03 o 
   6   2   9     1135.75     1145.02     53.93 o 
   7   2   9     9087.14     8904.03    147.10 o 
   8   2   9     1037.13     1075.33     52.06 o 
   9   2   9     4213.29     4078.85     93.82 o 
  10   2   9     2969.72     2742.44     74.29 o 
  11   2   9      413.35      429.10     40.46 o 
  12   2   9     1232.82     1437.27     60.83 o 
  13   2   9     1474.97     1460.37    113.29 o 
  14   2   9     2409.93     2288.37    105.12 o 
  15   2   9     3391.26     3275.85    117.81 o 
  16   2   9     1894.74     2154.44    110.10 o 
  17   2   9     1379.70     1464.58    212.73 o 
  18   2   9     1601.68     2153.84    177.68 o 
  19   2   9     4466.82     4187.10    200.32 o 
  20   2   9     1024.03      939.21     89.76 o 
  21   2   9       61.07        4.46     61.16 o 
  22   2   9     2986.72     2764.24    132.62 o 
  23   2   9     2602.45     2471.89    132.42 o 
  24   2   9       42.42       73.97     75.97 o 
  25   2   9     2306.20     2538.88    287.39 o 
  26   2   9     3082.23     3003.22    201.78 o 
 -27   3   9       13.26      215.72     94.53 o 
 -26   3   9     1661.84     2349.77    164.33 o 
 -25   3   9      486.22     1229.36    142.34 o 
 -24   3   9      351.86      650.29    130.80 o 
 -23   3   9        7.23      236.06    116.71 o 
 -22   3   9      321.90      553.95    156.58 o 
 -21   3   9      543.00      734.25    112.99 o 
 -20   3   9     2638.42     2850.82    141.56 o 
 -19   3   9     1033.08     1440.29     86.03 o 
 -18   3   9      925.21     1150.38     83.92 o 
 -17   3   9     1255.76     1466.20     92.59 o 
 -16   3   9      658.90     1086.57    135.76 o 
 -15   3   9       81.60      178.11     39.11 o 
 -14   3   9      447.69      644.26     49.76 o 
 -13   3   9        7.97       43.71     33.68 o 
 -12   3   9     3176.18     3001.70     82.04 o 
 -11   3   9      104.08      154.05     33.93 o 
 -10   3   9      384.47      445.01     39.35 o 
  -9   3   9     4750.03     4798.37     93.16 o 
  -8   3   9      700.58      547.31     39.61 o 
  -7   3   9      627.47      745.30     46.86 o 
  -6   3   9       63.57       88.82     26.15 o 
  -5   3   9    11896.54    11814.38    166.21 o 
  -4   3   9       96.37       69.55     25.52 o 
  -3   3   9     2217.14     1975.74     56.70 o 
  -2   3   9     4842.71     4262.65     81.92 o 
  -1   3   9     6553.07     6405.21    105.91 o 
   0   3   9     2606.21     2556.52     62.89 o 
   1   3   9     4321.98     3935.21     78.03 o 
   2   3   9     3601.39     3182.94     70.16 o 
   3   3   9       53.94       45.99     25.15 o 
   4   3   9     4907.60     4842.91     88.63 o 
   5   3   9      482.67      603.60     38.53 o 
   6   3   9        5.73       21.01     24.11 o 
   7   3   9     2431.86     2296.90     71.03 o 
   8   3   9      685.39      828.04     52.20 o 
   9   3   9     1398.05     1367.72     61.18 o 
  10   3   9     2537.04     2273.44     95.51 o 
  11   3   9     3268.17     3099.29    110.67 o 
  12   3   9     1633.53     1786.64     97.51 o 
  13   3   9     5056.59     5170.52    146.65 o 
  14   3   9     1019.46     1185.89    146.52 o 
  15   3   9     1974.10     2213.79    116.85 o 
  16   3   9     4265.40     4434.45    154.66 o 
  17   3   9     7483.06     6925.79    181.98 o 
  18   3   9     1749.05     2061.18    117.42 o 
  19   3   9     3665.70     3098.98    128.22 o 
  20   3   9     3221.58     2879.18    127.38 o 
  21   3   9      885.71      913.16     98.91 o 
  22   3   9     1324.52     1227.43    131.99 o 
  23   3   9      992.43     1288.91    134.01 o 
  24   3   9      330.39      442.78    103.91 o 
  25   3   9     1657.82     1755.69    132.54 o 
 -25   4   9     1954.27     2743.77    197.55 o 
 -24   4   9      380.36      650.68    111.55 o 
 -23   4   9      104.58     1016.89    299.17 o 
 -22   4   9      178.97      255.80     89.15 o 
 -21   4   9     1140.02     1230.19    125.67 o 
 -20   4   9      453.65      761.53    107.42 o 

 -19   4   9      852.58     1269.01    124.13 o 
 -18   4   9      731.71      810.26     87.89 o 
 -17   4   9     6695.02     7980.15    461.94 o 
 -16   4   9      594.30      691.65     66.80 o 
 -15   4   9     3199.79     3109.09    104.39 o 
 -14   4   9        0.83       63.45     39.57 o 
 -13   4   9      588.90      743.13     57.83 o 
 -12   4   9     2198.12     2217.39     78.79 o 
 -11   4   9    10921.01    10572.50    181.10 o 
 -10   4   9       66.29      139.41     39.60 o 
  -9   4   9       29.73      152.99     42.87 o 
  -8   4   9     2541.64     2484.27     75.06 o 
  -7   4   9     7578.13     7804.54    133.02 o 
  -6   4   9     4807.25     4745.14    113.44 o 
  -5   4   9      362.40      308.04     39.11 o 
  -4   4   9     1033.56     1240.26     58.19 o 
  -3   4   9     1941.75     1924.56     63.89 o 
  -2   4   9     2600.64     2910.15     76.12 o 
  -1   4   9     6095.16     5765.18    108.39 o 
   0   4   9      639.41      891.45     51.87 o 
   1   4   9    13481.38    13016.18    187.27 o 
   2   4   9     5795.72     5792.23    108.22 o 
   3   4   9      250.22      381.36     43.34 o 
   4   4   9     2501.52     2650.74     81.68 o 
   5   4   9     7957.85     7588.52    143.64 o 
   6   4   9      278.71      338.59     56.32 o 
   7   4   9     1899.23     1926.37     93.65 o 
   8   4   9     3070.41     2840.17     87.50 o 
   9   4   9      393.27      362.26     62.83 o 
  10   4   9     2266.03     2495.59    106.63 o 
  11   4   9      519.59      477.25     71.27 o 
  12   4   9      535.30      612.02     76.26 o 
  13   4   9     5391.97     5407.58    158.95 o 
  14   4   9     3448.41     3478.98    141.11 o 
  15   4   9      858.43     1048.18    112.73 o 
  16   4   9      143.40      153.48     68.22 o 
  17   4   9     2383.44     2455.84    119.27 o 
  18   4   9     1608.04     1875.48    216.03 o 
  19   4   9      185.05      450.51    100.20 o 
  20   4   9     5558.25     5161.58    170.79 o 
  21   4   9      529.20      495.07     87.42 o 
  22   4   9       28.02      138.96     79.15 o 
  23   4   9      857.45     1013.63    228.57 o 
 -23   5   9       59.06      277.30     98.29 o 
 -22   5   9      244.90      647.35    110.69 o 
 -21   5   9      344.06      476.43    117.01 o 
 -20   5   9     1037.27     1669.34    141.14 o 
 -19   5   9     2430.76     2674.65    178.75 o 
 -18   5   9     3477.79     3665.80    171.61 o 
 -17   5   9       25.04      135.50     87.53 o 
 -16   5   9      611.63      972.14    115.23 o 
 -15   5   9       26.11      148.22     65.87 o 
 -14   5   9    11729.98    11808.71    253.00 o 
 -13   5   9       49.81      148.18     76.31 o 
 -12   5   9        3.04       77.97     61.07 o 
 -11   5   9     2659.50     2611.93     85.92 o 
 -10   5   9     5266.13     4961.12    112.97 o 
  -9   5   9       18.79       26.91     40.00 o 
  -8   5   9     3508.00     3528.23     95.17 o 
  -7   5   9     1162.15     1324.57     69.68 o 
  -6   5   9       16.54       72.43     37.31 o 
  -5   5   9        0.79       83.81     36.94 o 
  -4   5   9     9983.70     9553.67    161.89 o 
  -3   5   9      814.78      898.86     60.75 o 
  -2   5   9     8074.88     7770.69    141.54 o 
  -1   5   9      362.76      582.77     52.16 o 
   0   5   9      417.12      612.55     58.36 o 
   1   5   9     1636.08     1810.66     73.89 o 
   2   5   9    10149.40     9459.66    160.29 o 
   3   5   9      177.84      235.60     51.00 o 
   4   5   9     2849.06     2475.33     80.60 o 
   5   5   9     7060.15     6646.26    127.39 o 
   6   5   9     1001.91     1318.00    111.48 o 
   7   5   9      761.35      959.15     85.31 o 
   8   5   9     5024.30     4428.65    178.55 o 
   9   5   9     6690.89     6407.18    173.37 o 
  10   5   9       86.95      271.64     67.78 o 
  11   5   9      993.54     1238.94    164.51 o 
  12   5   9     1893.69     1913.95    114.52 o 
  13   5   9      524.47      683.34     87.11 o 
  14   5   9     2478.67     2535.02    128.00 o 
  15   5   9      523.28      603.83     90.60 o 
  16   5   9       25.05      160.13    108.83 o 
  17   5   9     1017.84     1341.08    115.86 o 
  18   5   9     1608.29     1798.63    131.89 o 
  19   5   9      153.02      157.82     80.20 o 
  20   5   9     2437.93     2755.17    152.35 o 
  21   5   9     3034.57     2912.39    147.25 o 
 -20   6   9       37.52      830.20    308.82 o 
 -19   6   9     3499.28     3741.98    184.58 o 
 -18   6   9     1016.14     1445.51    145.93 o 
 -17   6   9     4513.99     4414.66    192.98 o 
 -16   6   9     1413.91     1503.54    146.39 o 
 -15   6   9        5.14       62.81     84.28 o 
 -14   6   9     1198.87     1200.80    128.08 o 
 -13   6   9     2850.27     2752.98    130.17 o 
 -12   6   9      912.33     1149.14    105.74 o 
 -11   6   9     1411.47     1620.51    117.02 o 
 -10   6   9     7857.83     7556.53    216.81 o 
  -9   6   9      155.82      212.13     56.97 o 

  -8   6   9       24.21      197.36     54.92 o 
  -7   6   9     3683.07     3445.76    100.39 o 
  -6   6   9    12390.87    11480.63    193.02 o 
  -5   6   9    10469.85     9895.10    194.21 o 
  -4   6   9     1699.01     1957.68     85.24 o 
  -3   6   9      927.62     1142.75     72.00 o 
  -2   6   9     1499.22     1648.03     82.90 o 
  -1   6   9     3647.30     3411.86     98.68 o 
   0   6   9     1563.18     1655.04     82.43 o 
   1   6   9      672.06      841.69     65.00 o 
   2   6   9     1268.17     1639.29     82.65 o 
   3   6   9     1180.05     1461.44     88.50 o 
   4   6   9      925.83     1311.73     98.98 o 
   5   6   9     4628.97     3991.97    138.16 o 
   6   6   9     5498.76     5442.87    162.74 o 
   7   6   9      322.84      538.80     79.60 o 
   8   6   9     2903.71     3069.27    128.89 o 
   9   6   9      677.59     1006.21    105.30 o 
  10   6   9     1269.55     1596.84    117.99 o 
  11   6   9     6223.11     5868.43    331.42 o 
  12   6   9     3762.49     3468.93    142.95 o 
  13   6   9       30.92      296.37     87.93 o 
  14   6   9      227.79      264.87     83.19 o 
  15   6   9     1387.73     1406.73    124.76 o 
  16   6   9      142.22      186.27     83.87 o 
  17   6   9      426.61      508.31     94.33 o 
  18   6   9      389.93      432.89     97.00 o 
 -15   7   9     1947.17     2240.07    174.14 o 
 -14   7   9       61.18      280.55    101.58 o 
 -13   7   9     9632.12     8514.45    271.11 o 
 -12   7   9        4.86      251.95     95.22 o 
 -11   7   9      591.82      770.35    118.35 o 
 -10   7   9      176.54      285.40     85.44 o 
  -9   7   9     7181.21     6723.15    197.31 o 
  -8   7   9     2474.41     2637.63    137.95 o 
  -7   7   9     6321.66     6062.41    184.38 o 
  -6   7   9        0.82      156.46     60.24 o 
  -5   7   9      605.17      665.68     74.45 o 
  -4   7   9     2525.31     2613.58    124.76 o 
  -3   7   9     8469.03     7597.35    157.67 o 
  -2   7   9       68.96      206.84     53.72 o 
  -1   7   9     3710.76     3601.47    119.62 o 
   0   7   9      441.76      623.05     64.10 o 
   1   7   9      968.94      988.40     84.59 o 
   2   7   9      270.93      395.06    102.59 o 
   3   7   9     6674.08     6166.16    179.42 o 
   4   7   9     1132.82     1413.34    111.21 o 
   5   7   9      262.22      459.87     82.35 o 
   6   7   9       27.26      190.47     72.75 o 
   7   7   9     1538.57     1708.06    125.32 o 
   8   7   9     1656.84     1869.63    130.54 o 
   9   7   9     2207.53     2384.36    146.67 o 
  10   7   9     1049.94     1196.99    122.50 o 
  11   7   9      810.31      939.99    107.50 o 
  12   7   9     5818.11     5279.64    255.07 o 
  13   7   9      724.41      864.73    108.28 o 
  14   7   9     1692.56     1804.98    148.99 o 
  -7   8   9      358.07      652.00    205.93 o 
  -6   8   9     2184.89     2068.21    141.64 o 
  -5   8   9      143.60      237.45     82.06 o 
  -4   8   9     6419.25     5481.15    309.51 o 
  -3   8   9      759.61     1116.06    149.23 o 
  -2   8   9      390.49      525.69     91.05 o 
  -1   8   9      246.16      310.13     95.60 o 
   0   8   9     8184.26     7369.71    243.13 o 
   1   8   9      274.98      514.32    143.33 o 
   2   8   9     1978.57     1962.62    162.94 o 
   3   8   9      150.05      282.39     79.47 o 
   4   8   9     6114.48     5813.66    185.08 o 
   5   8   9       34.76      265.03     90.42 o 
   6   8   9     4117.86     3692.48    154.40 o 
 -28   0  10    16066.70    16092.21    564.63 o 
 -26   0  10    16311.90    15663.43    444.49 o 
 -24   0  10     3501.31     3421.01    190.08 o 
 -22   0  10    19767.27    20230.54    587.50 o 
 -20   0  10    17077.02    16669.90    612.45 o 
 -18   0  10     4507.03     4288.08    334.67 o 
 -16   0  10    27761.35    27458.56    489.27 o 
 -14   0  10    24664.43    24056.02    438.17 o 
 -12   0  10    27817.34    29434.13    504.52 o 
 -10   0  10   106938.83   105542.38   1936.90 o 
  -8   0  10     8118.70     9065.62    181.83 o 
  -6   0  10    28234.13    26540.85    442.24 o 
  -4   0  10    71208.77    69915.80   1340.26 o 
  -2   0  10    54690.25    54971.93    870.96 o 
   0   0  10       49.50      228.35     31.48 o 
   2   0  10   142371.16   127903.97   5796.05 o 
   4   0  10        3.84       80.96     32.77 o 
   6   0  10   105089.55   105015.78   1635.40 o 
   8   0  10    45316.56    44207.74    837.46 o 
  10   0  10      820.49     1020.34     69.14 o 
  12   0  10    29789.19    30282.11    521.96 o 
  14   0  10    39821.73    41208.28    693.32 o 
  16   0  10      433.46      544.80     69.48 o 
  18   0  10    35632.98    35121.85   1133.30 o 
  20   0  10     9488.73     9264.16    449.81 o 
  22   0  10    20842.21    17767.67    710.81 o 
  24   0  10    15793.07    13802.01    618.56 o 
  26   0  10     2310.19     2660.00    337.79 o 
 -28   1  10       90.28      142.56    110.42 o 

 -27   1  10      502.13      398.78     95.55 o 
 -26   1  10      292.27      407.01     77.30 o 
 -25   1  10    13613.64    13328.26    332.43 o 
 -24   1  10     1821.33     2102.15    141.86 o 
 -23   1  10     8773.99     9236.17    209.72 o 
 -22   1  10     9436.83     8432.23    237.09 o 
 -21   1  10     1176.74     1476.25     78.79 o 
 -20   1  10     7626.44     7431.32    148.68 o 
 -19   1  10    14519.20    14936.33    221.17 o 
 -18   1  10     4218.64     4394.71    101.93 o 
 -17   1  10    15651.80    15793.58    225.06 o 
 -16   1  10     1102.20     1402.69     94.09 o 
 -15   1  10     2186.47     1962.05     66.95 o 
 -14   1  10     2053.76     1793.19    117.89 o 
 -13   1  10    58888.11    57415.98    935.52 o 
 -12   1  10     9516.11    10289.17    215.13 o 
 -11   1  10    17242.81    16158.29    259.20 o 
 -10   1  10     1558.84     1577.24     50.61 o 
  -9   1  10    10358.57     9684.11    138.90 o 
  -8   1  10     6845.90     8291.89    121.80 o 
  -7   1  10    51241.80    48155.86    605.35 o 
  -6   1  10     7654.41     6600.57    114.86 o 
  -5   1  10     6207.39     5556.06    100.79 o 
  -4   1  10     1384.75     1374.19     48.92 o 
  -3   1  10    12574.90    12089.77    398.43 o 
  -2   1  10    14719.29    14262.44    231.49 o 
  -1   1  10    36204.82    34791.94    438.30 o 
   0   1  10     2190.16     2136.01     48.71 o 
   1   1  10     2170.47     1934.06     52.92 o 
   2   1  10      596.14      727.73     35.46 o 
   3   1  10    79439.38    79654.98    882.44 o 
   4   1  10     1557.01     2151.29     57.11 o 
   5   1  10    64651.84    62657.41    769.62 o 
   6   1  10    23220.33    24034.33    291.32 o 
   7   1  10       59.66      137.24     40.18 o 
   8   1  10     2027.35     2210.93     61.67 o 
   9   1  10    36656.69    36892.48    474.19 o 
  10   1  10    35461.89    35277.76    490.01 o 
  11   1  10    25691.30    25915.44    319.76 o 
  12   1  10        8.72      -28.98     27.83 o 
  13   1  10       10.32       41.61     31.33 o 
  14   1  10    16773.76    17370.54    233.35 o 
  15   1  10    26634.51    26344.54    370.09 o 
  16   1  10     4046.74     4462.95    157.21 o 
  17   1  10    24137.10    24499.61    406.75 o 
  18   1  10     1408.56     1452.70     99.37 o 
  19   1  10     1422.68     1692.03    103.05 o 
  20   1  10       27.24       60.08     56.57 o 
  21   1  10    13073.90    12575.25    309.82 o 
  22   1  10       93.71        8.90     80.68 o 
  23   1  10      168.79      254.15    100.41 o 
  24   1  10       21.70       75.89     90.03 o 
  25   1  10     4472.61     3578.20    213.88 o 
  26   1  10     5758.51     5494.70    268.48 o 
 -28   2  10     2150.36     2344.58    251.47 o 
 -27   2  10     2916.92     2731.95    151.99 o 
 -26   2  10     4506.82     4367.17    180.02 o 
 -25   2  10     1294.84     1628.71    192.17 o 
 -24   2  10      338.11      446.48    123.78 o 
 -23   2  10     2747.09     3346.02    126.93 o 
 -22   2  10    12852.17    12420.75    254.88 o 
 -21   2  10    22826.81    22449.18    455.94 o 
 -20   2  10     8055.66     7924.69    165.96 o 
 -19   2  10     1718.87     1880.53     78.81 o 
 -18   2  10      282.06      466.79     68.63 o 
 -17   2  10    14011.27    13630.46    203.66 o 
 -16   2  10    21555.33    20853.19    279.49 o 
 -15   2  10    14379.57    14183.99    204.70 o 
 -14   2  10     2981.86     3062.21     99.54 o 
 -13   2  10      227.14      383.85     44.24 o 
 -12   2  10     4594.96     4504.19     91.08 o 
 -11   2  10    11384.75    11574.46    167.02 o 
 -10   2  10    43100.02    44428.07    569.53 o 
  -9   2  10    11611.02    11112.33    173.13 o 
  -8   2  10    30203.31    30591.64    365.70 o 
  -7   2  10      416.83      416.02     41.15 o 
  -6   2  10     7478.90     6930.61    124.39 o 
  -5   2  10    59970.85    57577.59    718.86 o 
  -4   2  10    44997.95    45379.28    574.55 o 
  -3   2  10    67221.91    66785.05    824.06 o 
  -2   2  10     2422.78     2354.60     53.07 o 
  -1   2  10     4832.87     4253.14     87.12 o 
   0   2  10    29136.51    29431.50    347.24 o 
   1   2  10    16404.53    15644.71    199.87 o 
   2   2  10     6130.94     5815.94     94.10 o 
   3   2  10    11447.24    11778.51    159.40 o 
   4   2  10       11.37       86.05     27.57 o 
   5   2  10       29.41       21.04     21.91 o 
   6   2  10    19974.57    20279.68    253.03 o 
   7   2  10    17958.10    17222.06    220.18 o 
   8   2  10    25436.37    25095.21    342.58 o 
   9   2  10    17330.01    17675.76    256.54 o 
  10   2  10        1.05      -26.98     29.73 o 
  11   2  10    12786.40    12930.20    204.42 o 
  12   2  10    24405.35    24899.37    402.01 o 
  13   2  10    31251.97    30728.45    482.28 o 
  14   2  10     8283.30     8162.22    208.19 o 
  15   2  10      710.40      771.34     94.27 o 
  16   2  10     1347.70     1471.32    116.71 o 
  17   2  10     7526.22     7590.82    267.02 o 

  18   2  10     3220.87     3067.33    143.49 o 
  19   2  10     3617.21     3646.90    154.92 o 
  20   2  10     1814.10     2025.11    122.28 o 
  21   2  10      145.10      321.26     76.43 o 
  22   2  10       80.66      227.20     71.04 o 
  23   2  10     6542.40     6052.63    255.18 o 
  24   2  10     9117.02     7863.25    314.70 o 
  25   2  10    10746.35     9190.45    349.13 o 
  26   2  10     2420.60     2396.69    222.75 o 
 -27   3  10        3.05       22.38     87.85 o 
 -26   3  10     5512.95     5382.84    205.96 o 
 -25   3  10      262.03      525.94    146.56 o 
 -24   3  10    15771.93    15427.14    367.49 o 
 -23   3  10     4869.29     5232.10    192.61 o 
 -22   3  10      194.41      283.59     83.23 o 
 -21   3  10      375.92      371.76     74.06 o 
 -20   3  10     6373.79     6752.77    240.27 o 
 -19   3  10    21481.90    20570.22    462.30 o 
 -18   3  10    27252.98    27421.63    628.51 o 
 -17   3  10     2273.23     2331.47     79.31 o 
 -16   3  10     6671.13     6751.81    128.71 o 
 -15   3  10    11398.15    11619.26    180.65 o 
 -14   3  10    15658.23    15561.85    221.59 o 
 -13   3  10     8956.69     9580.39    154.65 o 
 -12   3  10    48697.07    47767.62    564.22 o 
 -11   3  10     6566.53     6938.25    120.61 o 
 -10   3  10       49.38       91.09     31.17 o 
  -9   3  10      974.95     1289.26     53.73 o 
  -8   3  10    38835.75    38941.05    508.39 o 
  -7   3  10    28488.54    28257.69    659.16 o 
  -6   3  10    18003.81    17044.21    224.53 o 
  -5   3  10     9985.06    10098.17    148.20 o 
  -4   3  10     7965.83     8401.14    128.82 o 
  -3   3  10     8697.56     8286.46    127.06 o 
  -2   3  10    55867.65    54352.57    622.59 o 
  -1   3  10    15042.64    15313.83    206.13 o 
   0   3  10    35795.15    36063.58    426.65 o 
   1   3  10     1924.98     2020.41     57.75 o 
   2   3  10     9823.41     9557.60    141.59 o 
   3   3  10      463.26      657.82     40.79 o 
   4   3  10    82363.02    82104.83    921.49 o 
   5   3  10     7816.13     8126.67    126.25 o 
   6   3  10    14954.85    15281.84    204.82 o 
   7   3  10     6013.74     5877.26    117.66 o 
   8   3  10    14880.92    14644.44    225.46 o 
   9   3  10    11066.01    10673.64    179.04 o 
  10   3  10    14029.63    13626.78    254.95 o 
  11   3  10    12342.92    12333.47    240.59 o 
  12   3  10      678.83      815.08     77.85 o 
  13   3  10      870.89      919.13     84.97 o 
  14   3  10     9582.79     9342.64    209.18 o 
  15   3  10     4893.55     4968.83    150.37 o 
  16   3  10    26953.51    27650.23    462.37 o 
  17   3  10      238.96      266.58     87.21 o 
  18   3  10     3143.13     3010.75    130.99 o 
  19   3  10      268.73      207.78     84.11 o 
  20   3  10     7860.84     7774.92    203.31 o 
  21   3  10     1062.95     1180.74    127.45 o 
  22   3  10     9621.87     9594.45    297.27 o 
  23   3  10    12509.44    10943.72    525.87 o 
  24   3  10       90.23      185.88     77.02 o 
  25   3  10       15.59       82.62     75.35 o 
 -25   4  10     1165.04     1419.75    146.52 o 
 -24   4  10        4.76      113.74     87.04 o 
 -23   4  10     9997.41     9368.34    366.20 o 
 -22   4  10        1.51      221.36     85.61 o 
 -21   4  10    17450.61    16673.32    387.75 o 
 -20   4  10      937.93      949.73    114.92 o 
 -19   4  10     4896.61     4935.71    156.75 o 
 -18   4  10       20.93      142.84     66.41 o 
 -17   4  10     7281.64     7488.40    189.03 o 
 -16   4  10      439.88      665.97     81.61 o 
 -15   4  10    20915.99    20625.51    416.95 o 
 -14   4  10       75.90      108.55     50.80 o 
 -13   4  10     4108.40     4016.17    104.39 o 
 -12   4  10      993.48     1174.37     68.64 o 
 -11   4  10    39314.87    38689.34    473.16 o 
 -10   4  10        1.45      184.87     45.94 o 
  -9   4  10    37566.53    37105.35    453.28 o 
  -8   4  10      631.20      866.41     54.16 o 
  -7   4  10     4389.02     4487.18    105.78 o 
  -6   4  10     2751.88     2807.01     76.76 o 
  -5   4  10    33684.40    32916.27    404.39 o 
  -4   4  10        5.02      102.53     32.04 o 
  -3   4  10    17093.49    16480.03    226.33 o 
  -2   4  10     1380.55     1586.06     62.73 o 
  -1   4  10       35.39       52.91     31.30 o 
   0   4  10     1409.91     1696.15     62.34 o 
   1   4  10    66409.66    65792.90    755.43 o 
   2   4  10        2.00      229.19     54.31 o 
   3   4  10    24350.12    23778.96    304.34 o 
   4   4  10       14.49       92.49     51.57 o 
   5   4  10    12719.12    12403.06    182.10 o 
   6   4  10       93.47      252.41     41.07 o 
   7   4  10    28997.04    28358.36    454.48 o 
   8   4  10     2513.85     2510.97    104.03 o 
   9   4  10       54.89      144.54     52.60 o 
  10   4  10      121.60      110.35     55.37 o 
  11   4  10     6700.24     6871.19    200.91 o 
  12   4  10        0.22       -5.54     54.62 o 

  13   4  10    13446.74    13461.90    272.85 o 
  14   4  10     1272.17     1538.56    136.41 o 
  15   4  10     4849.44     4947.39    158.35 o 
  16   4  10     1455.47     1547.29    119.54 o 
  17   4  10    10718.77    11102.93    252.53 o 
  18   4  10       42.45      292.88     74.88 o 
  19   4  10    21621.33    20511.42    435.37 o 
  20   4  10      749.59      858.71    100.20 o 
  21   4  10       29.67       62.96     74.60 o 
  22   4  10     2855.54     3092.63    147.43 o 
  23   4  10    11790.80    10653.82    421.87 o 
 -23   5  10     5114.29     5351.54    215.88 o 
 -22   5  10     1026.61     1289.67    141.74 o 
 -21   5  10      170.07      174.26     93.20 o 
 -20   5  10     8952.57     8200.24    340.41 o 
 -19   5  10     7657.82     7871.78    250.86 o 
 -18   5  10    21308.89    20095.22    447.16 o 
 -17   5  10     1340.14     1477.28    138.84 o 
 -16   5  10     2191.79     2389.96    121.12 o 
 -15   5  10     4147.02     4065.73    144.53 o 
 -14   5  10    15275.42    15006.47    297.59 o 
 -13   5  10     3872.34     3777.56    137.20 o 
 -12   5  10    23199.91    23015.77    350.86 o 
 -11   5  10      404.13      661.37     67.19 o 
 -10   5  10      179.65      261.15     64.63 o 
  -9   5  10      431.88      663.62     55.69 o 
  -8   5  10    27265.07    26147.48    345.59 o 
  -7   5  10     6892.52     7040.66    135.74 o 
  -6   5  10    17389.13    17057.39    270.46 o 
  -5   5  10       51.35      144.92     40.21 o 
  -4   5  10      830.38     1110.75     65.57 o 
  -3   5  10     8414.85     8341.41    148.77 o 
  -2   5  10    37676.67    37774.02    467.75 o 
  -1   5  10     3433.76     4028.25    153.07 o 
   0   5  10    20673.03    20407.76    307.24 o 
   1   5  10     4187.73     4318.60    105.66 o 
   2   5  10     4222.54     4280.88    143.87 o 
   3   5  10     3597.88     3730.80     95.59 o 
   4   5  10    26485.24    26513.13    346.07 o 
   5   5  10     4729.10     5282.41    129.81 o 
   6   5  10     7964.70     7862.87    189.24 o 
   7   5  10     1005.23     1250.81    113.35 o 
   8   5  10     1890.99     2062.20    112.60 o 
   9   5  10     9873.84     9537.68    218.84 o 
  10   5  10    10995.65    10603.00    235.67 o 
  11   5  10     1925.95     2091.83    112.86 o 
  12   5  10     1890.59     2008.47    125.93 o 
  13   5  10     3091.02     2961.91    128.26 o 
  14   5  10     6667.43     6640.31    188.47 o 
  15   5  10     2685.77     2862.98    130.78 o 
  16   5  10    17525.65    16045.74    705.77 o 
  17   5  10       19.61       81.07     77.63 o 
  18   5  10     1450.89     1830.35    135.01 o 
  19   5  10      746.95     1000.57    179.00 o 
  20   5  10    10277.08     9970.03    255.18 o 
  21   5  10      349.24      573.48    107.20 o 
 -20   6  10     8247.83     8233.61    273.35 o 
 -19   6  10     1462.50     2021.03    184.44 o 
 -18   6  10      191.16      266.02    100.28 o 
 -17   6  10     1433.13     1898.32    219.78 o 
 -16   6  10    11232.23    10535.70    512.66 o 
 -15   6  10     9464.76     9539.01    279.93 o 
 -14   6  10     1779.70     1750.31    149.68 o 
 -13   6  10      224.24      280.56     82.16 o 
 -12   6  10     5629.60     5326.56    170.35 o 
 -11   6  10     2945.12     3117.82    134.75 o 
 -10   6  10    10913.19    10858.57    246.97 o 
  -9   6  10     6280.81     6137.19    152.07 o 
  -8   6  10     2589.38     2868.58    114.54 o 
  -7   6  10      120.69      190.08     55.39 o 
  -6   6  10     2325.61     2502.24    117.10 o 
  -5   6  10     8510.39     8650.19    161.55 o 
  -4   6  10    17129.06    17350.48    258.68 o 
  -3   6  10     4721.95     4882.51    117.27 o 
  -2   6  10        1.60      103.24     45.02 o 
  -1   6  10     2501.33     2732.46     89.83 o 
   0   6  10    15906.30    15771.91    239.73 o 
   1   6  10    11454.94    11439.55    191.90 o 
   2   6  10     2145.92     2349.37     88.80 o 
   3   6  10     8257.45     8355.28    175.60 o 
   4   6  10     1074.60     1337.00    101.83 o 
   5   6  10      114.05      144.27     86.76 o 
   6   6  10     5079.55     4932.43    155.96 o 
   7   6  10    10290.63     9832.91    229.53 o 
   8   6  10     5199.63     5346.29    165.49 o 
   9   6  10     7602.34     7578.77    200.45 o 
  10   6  10     2131.00     2504.24    128.74 o 
  11   6  10     2723.77     2791.62    147.61 o 
  12   6  10     9138.46     9276.88    232.36 o 
  13   6  10    11868.43    11525.67    268.70 o 
  14   6  10      888.26     1397.89    121.01 o 
  15   6  10     2208.73     2276.84    148.86 o 
  16   6  10     3142.98     3145.52    150.38 o 
  17   6  10     2428.31     2865.91    152.11 o 
  18   6  10     1854.31     2008.09    147.94 o 
 -15   7  10     1215.56     1569.33    154.35 o 
 -14   7  10        3.90      173.08     98.27 o 
 -13   7  10    12065.57    11645.26    324.93 o 
 -12   7  10      203.56      280.50    196.43 o 
 -11   7  10     5041.73     4903.15    173.48 o 

 -10   7  10        1.52      144.09     81.32 o 
  -9   7  10     2745.11     3005.23    142.26 o 
  -8   7  10      608.04      844.89    102.25 o 
  -7   7  10    12744.02    12447.22    242.35 o 
  -6   7  10     2054.80     2254.25    110.46 o 
  -5   7  10     3353.80     3126.64    135.28 o 
  -4   7  10       99.63      168.99     62.55 o 
  -3   7  10     4751.04     4726.48    140.71 o 
  -2   7  10     1101.29     1448.01     97.29 o 
  -1   7  10     9231.71     9049.38    218.48 o 
   0   7  10     3628.49     3558.06    109.53 o 
   1   7  10        0.67       70.45     55.70 o 
   2   7  10     3450.89     3151.08    130.58 o 
   3   7  10    13578.59    12764.41    274.41 o 
   4   7  10      615.89     1148.66    159.27 o 
   5   7  10     8239.72     8128.19    212.20 o 
   6   7  10     3583.28     3737.76    146.60 o 
   7   7  10      860.23     1054.95    107.17 o 
   8   7  10      152.62      386.85     83.97 o 
   9   7  10     5676.04     5319.44    176.99 o 
  10   7  10     3149.83     3300.36    182.55 o 
  11   7  10     3540.92     3621.61    205.59 o 
  12   7  10      366.66      514.36     96.26 o 
  13   7  10      719.85      740.70    105.71 o 
  -6   8  10     2752.63     2940.55    151.89 o 
  -5   8  10        2.19      175.54     81.11 o 
  -4   8  10     3932.16     3845.26    135.09 o 
  -3   8  10     1028.67     1075.34     97.33 o 
  -2   8  10      351.78      375.19     83.67 o 
  -1   8  10      258.77      318.48     97.49 o 
   0   8  10     2776.47     2745.66    190.26 o 
   1   8  10       21.82       92.23     90.86 o 
   2   8  10    10133.85     9913.01    401.40 o 
   3   8  10      760.61     1230.46    282.53 o 
   4   8  10       34.72      103.35     91.53 o 
 -27   0  11       45.55      -18.72     95.08 o 
 -25   0  11      557.30      477.11     92.75 o 
 -23   0  11        8.07        9.57     69.14 o 
 -21   0  11     1209.25     1235.84    198.76 o 
 -19   0  11      642.65      686.90     86.94 o 
 -17   0  11     1087.04     1304.70    150.33 o 
 -15   0  11      760.09      919.02     78.54 o 
 -13   0  11      601.71      978.11     74.23 o 
 -11   0  11      100.23      231.16     44.81 o 
  -9   0  11     3016.58     3583.27    102.27 o 
  -7   0  11       32.03       24.61     26.47 o 
  -5   0  11     5877.47     5444.83    141.85 o 
  -3   0  11        0.07      -35.81     23.87 o 
  -1   0  11     3853.62     3327.67    102.69 o 
   1   0  11     7526.16     6960.23    147.02 o 
   5   0  11    15142.56    14945.54    274.04 o 
   7   0  11     1976.95     1972.61     79.19 o 
   9   0  11      252.54      208.21     53.19 o 
  11   0  11    12882.47    13051.91    444.21 o 
  13   0  11     3450.21     3774.99    122.56 o 
  15   0  11      765.26      882.97     87.95 o 
  17   0  11     6787.78     6858.66    496.14 o 
  19   0  11        7.20       42.57    101.19 o 
  21   0  11     9490.92     7488.53    408.15 o 
  23   0  11     7846.81     6913.45    406.15 o 
  25   0  11       49.15       64.22    133.45 o 
 -28   1  11       20.40      461.82    183.78 o 
 -27   1  11      284.53      716.83    131.43 o 
 -26   1  11      271.50      405.02    168.73 o 
 -25   1  11      103.08      415.90     83.16 o 
 -24   1  11        7.51       63.28     55.87 o 
 -23   1  11     1956.69     2251.58    101.11 o 
 -22   1  11      626.61      797.67     64.54 o 
 -21   1  11       39.88      212.62     49.57 o 
 -20   1  11     1404.09     1695.55     78.32 o 
 -19   1  11      513.49      548.26     55.29 o 
 -18   1  11       54.75       73.33     41.98 o 
 -17   1  11      834.52      985.68     61.34 o 
 -16   1  11       61.61       73.58     32.14 o 
 -15   1  11       45.97      100.39     37.53 o 
 -14   1  11      494.42      696.34    101.47 o 
 -13   1  11     1187.48     1184.14     58.00 o 
 -12   1  11      201.10      279.95     37.18 o 
 -11   1  11     2985.24     3604.62     77.15 o 
 -10   1  11        6.88       21.04     25.05 o 
  -9   1  11        2.33      -22.00     21.83 o 
  -8   1  11     1902.63     1726.04     48.17 o 
  -7   1  11     1952.17     2059.17     61.43 o 
  -6   1  11      608.22      756.79     45.31 o 
  -5   1  11      183.00      229.59     30.44 o 
  -4   1  11     9100.28     8492.01    137.51 o 
  -3   1  11        1.36      -31.69     21.13 o 
  -2   1  11     2328.23     2171.23     52.35 o 
  -1   1  11     2206.60     2060.11     53.00 o 
   0   1  11      531.39      567.03     34.92 o 
   1   1  11     1338.35     1391.24     53.43 o 
   2   1  11     7832.34     7662.01    113.89 o 
   3   1  11     2200.76     2210.67     54.87 o 
   4   1  11     3076.65     2864.07     62.37 o 
   5   1  11     8727.99     8974.88    142.26 o 
   6   1  11       36.82       31.28     22.88 o 
   7   1  11       77.90      179.05     27.98 o 
   8   1  11    14757.15    14871.24    216.10 o 
   9   1  11     3943.39     3942.55     87.55 o 
  10   1  11     2017.14     2053.20     82.76 o 

  11   1  11     3051.20     3054.67     73.22 o 
  12   1  11     4168.99     3927.00     84.50 o 
  13   1  11     7249.24     7098.61    134.51 o 
  14   1  11     2313.30     2622.85     85.85 o 
  15   1  11      108.33      200.33     45.71 o 
  16   1  11     2139.24     2279.63    100.52 o 
  17   1  11      771.19      791.33     80.16 o 
  18   1  11     1549.86     1707.99    104.17 o 
  19   1  11      747.43      899.33     83.55 o 
  20   1  11     3263.45     2785.44    135.92 o 
  21   1  11      153.97      153.13     72.05 o 
  22   1  11       45.36       73.32     89.26 o 
  23   1  11       66.16       78.64     85.27 o 
  24   1  11     4790.12     4123.87    390.30 o 
  25   1  11      164.80      314.68    109.13 o 
  26   1  11     3873.51     3552.93    390.50 o 
 -27   2  11       27.54      290.45     90.74 o 
 -26   2  11      550.60     1030.83    255.69 o 
 -25   2  11      973.00     1345.16    144.71 o 
 -24   2  11       18.63      114.21    101.74 o 
 -23   2  11      502.65      779.28    100.14 o 
 -22   2  11      390.56      590.12    106.63 o 
 -21   2  11      349.12      522.96    109.58 o 
 -20   2  11      597.39      894.82     71.13 o 
 -19   2  11      284.45      496.29     61.79 o 
 -18   2  11      873.00      965.86     62.27 o 
 -17   2  11      194.94      306.09     45.20 o 
 -16   2  11     1270.73     1647.14     83.97 o 
 -15   2  11       50.87      130.29     36.72 o 
 -14   2  11     1807.18     2052.67     68.41 o 
 -13   2  11     1428.89     1671.76     61.41 o 
 -12   2  11      133.48      189.17     33.26 o 
 -11   2  11     2466.90     2447.74     71.50 o 
 -10   2  11     2514.98     2302.47     66.16 o 
  -9   2  11     2610.98     2731.34     63.83 o 
  -8   2  11     2795.80     2925.23     79.97 o 
  -7   2  11    10224.90    10006.85    164.59 o 
  -6   2  11      617.50      647.98     53.96 o 
  -5   2  11      137.34      142.01     33.48 o 
  -4   2  11     1838.27     1732.18     60.25 o 
  -3   2  11     1215.90     1237.94     55.08 o 
  -2   2  11      577.05      641.72     32.73 o 
  -1   2  11     4052.98     3951.89     73.42 o 
   0   2  11     6201.25     5953.75     96.17 o 
   1   2  11      127.64      163.12     25.46 o 
   2   2  11     7164.39     7257.36    140.95 o 
   3   2  11     2281.68     2381.88     58.42 o 
   4   2  11     1083.53     1250.32     70.38 o 
   5   2  11     7323.51     7214.00    112.90 o 
   6   2  11     6103.31     5891.50     98.75 o 
   7   2  11     3757.59     3727.81     74.25 o 
   8   2  11       19.64       15.97     22.76 o 
   9   2  11     4133.39     4126.13     95.74 o 
  10   2  11      257.35      305.65     40.79 o 
  11   2  11     3600.37     3406.90     90.18 o 
  12   2  11     5856.58     5792.60    133.74 o 
  13   2  11      320.39      333.50     75.91 o 
  14   2  11      228.55      240.93     73.71 o 
  15   2  11     3096.29     3002.13    156.79 o 
  16   2  11     3737.85     3772.84    213.90 o 
  17   2  11      282.75      292.34     82.91 o 
  18   2  11     1188.64     1536.94    126.23 o 
  19   2  11        1.11       58.30     59.39 o 
  20   2  11      393.29      292.48     72.92 o 
  21   2  11      811.15      876.35    128.58 o 
  22   2  11     3061.94     3031.25    134.25 o 
  23   2  11     3678.58     3045.21    155.26 o 
  24   2  11     1791.62     2294.47    218.42 o 
  25   2  11       62.10       90.05    101.83 o 
 -26   3  11     2840.88     3411.32    169.65 o 
 -25   3  11      228.24      205.92     88.84 o 
 -24   3  11      256.47      756.31    124.10 o 
 -23   3  11      873.17     1406.33    131.29 o 
 -22   3  11      618.01     1142.43    148.48 o 
 -21   3  11       11.55       82.49     69.68 o 
 -20   3  11      287.78      545.18     84.78 o 
 -19   3  11     1040.33     1385.38    142.01 o 
 -18   3  11       10.57      302.89     73.96 o 
 -17   3  11     1209.58     1504.15    110.80 o 
 -16   3  11     2698.67     2969.67    107.52 o 
 -15   3  11     2680.36     2895.50     83.24 o 
 -14   3  11      485.07      562.19     49.09 o 
 -13   3  11     5958.10     5754.57    112.81 o 
 -12   3  11     3135.57     3152.47     80.21 o 
 -11   3  11     1640.63     1771.34     63.32 o 
 -10   3  11     9104.97     8905.72    141.82 o 
  -9   3  11      149.08      158.20     39.15 o 
  -8   3  11      136.68      112.69     27.41 o 
  -7   3  11      187.54      143.93     28.54 o 
  -6   3  11    12472.13    12194.37    172.89 o 
  -5   3  11      179.35      193.19     28.85 o 
  -4   3  11      477.64      589.58     38.27 o 
  -3   3  11     3393.57     3318.63     72.96 o 
  -2   3  11       27.84       40.53     23.64 o 
  -1   3  11     7143.25     6909.48    113.07 o 
   0   3  11     6010.25     5325.06     96.10 o 
   1   3  11     4257.35     4236.43     84.02 o 
   2   3  11     2569.38     2612.67     65.76 o 
   3   3  11    11160.41    10462.13    152.90 o 
   4   3  11      632.11      669.41     43.09 o 

   5   3  11      114.55      163.70     31.02 o 
   6   3  11     6333.34     6327.78    125.06 o 
   7   3  11      142.00      243.53     31.21 o 
   8   3  11      194.15      259.28     41.61 o 
   9   3  11     1753.21     1721.19     70.59 o 
  10   3  11        7.99      -35.60     43.32 o 
  11   3  11        2.58       -5.97     48.66 o 
  12   3  11     1308.39     1365.43     95.05 o 
  13   3  11      102.05      152.81     59.01 o 
  14   3  11     8549.25     8350.92    197.10 o 
  15   3  11    10273.34    10055.34    224.56 o 
  16   3  11     1024.47     1257.72     99.93 o 
  17   3  11      872.38      838.12     88.67 o 
  18   3  11      447.80      672.46     83.89 o 
  19   3  11     5669.99     5620.36    197.42 o 
  20   3  11        9.31       48.11     80.76 o 
  21   3  11     2312.88     2444.78    280.92 o 
  22   3  11      795.64      803.97     97.93 o 
  23   3  11       72.83      152.19     74.99 o 
  24   3  11     1245.59     1495.91    122.98 o 
 -25   4  11     3296.45     3749.08    181.97 o 
 -24   4  11      140.74       89.26     86.98 o 
 -23   4  11      101.96      913.32    161.44 o 
 -22   4  11      930.89     1006.65    122.68 o 
 -21   4  11     3167.52     3759.85    303.87 o 
 -20   4  11      424.56      570.78    100.93 o 
 -19   4  11     1820.07     2469.28    121.51 o 
 -18   4  11     2061.83     2189.88    196.27 o 
 -17   4  11       35.61      243.61     95.56 o 
 -16   4  11      559.42      908.06    181.59 o 
 -15   4  11     1664.37     1874.52     99.45 o 
 -14   4  11     1449.54     1662.30    115.49 o 
 -13   4  11     5503.87     5176.92    128.24 o 
 -12   4  11     1741.99     1960.92     92.86 o 
 -11   4  11      626.64     1019.30     71.57 o 
 -10   4  11      775.20      845.10     64.31 o 
  -9   4  11     8403.68     7737.22    135.76 o 
  -8   4  11     2783.85     3066.13     89.34 o 
  -7   4  11      266.98      356.21     40.15 o 
  -6   4  11     2966.24     2971.84     78.61 o 
  -5   4  11      615.50      626.99     46.72 o 
  -4   4  11     1790.11     1772.82     64.52 o 
  -3   4  11     4119.78     3812.59     87.59 o 
  -2   4  11     1396.51     1585.46     64.20 o 
  -1   4  11      951.47     1196.11     59.11 o 
   0   4  11     3119.36     3057.23     78.67 o 
   1   4  11      407.14      488.98     44.55 o 
   2   4  11       40.97       39.62     32.16 o 
   3   4  11     8708.89     7984.17    134.48 o 
   4   4  11     2922.25     2683.42     73.65 o 
   5   4  11     1463.70     1587.96    110.21 o 
   6   4  11     2686.07     2687.15     72.80 o 
   7   4  11     4753.73     4422.76    109.77 o 
   8   4  11      500.31      486.85     68.01 o 
   9   4  11      945.32      946.10     83.25 o 
  10   4  11     1772.16     1836.69    114.82 o 
  11   4  11      289.95      312.60     66.44 o 
  12   4  11     2412.22     2343.53    111.44 o 
  13   4  11     1604.90     1747.79    107.39 o 
  14   4  11      142.02       66.88     63.45 o 
  15   4  11     1181.67     1374.11    110.06 o 
  16   4  11     3649.16     3688.30    140.10 o 
  17   4  11      930.74     1172.57    105.08 o 
  18   4  11     4593.23     4146.99    184.43 o 
  19   4  11     2488.42     2462.43    141.23 o 
  20   4  11       12.30       46.84     72.70 o 
  21   4  11     2177.27     2321.01    212.95 o 
  22   4  11     4156.69     3860.07    155.97 o 
  23   4  11     1966.94     2205.48    168.74 o 
 -22   5  11      791.40      890.91    117.36 o 
 -21   5  11      676.97      990.32    126.64 o 
 -20   5  11        1.26      347.96     92.72 o 
 -19   5  11       23.47      476.19    146.85 o 
 -18   5  11     5056.13     5129.99    607.55 o 
 -17   5  11     4219.95     4187.04    152.03 o 
 -16   5  11     1518.38     1741.27    119.24 o 
 -15   5  11      153.65      267.28     74.02 o 
 -14   5  11      962.01     1382.92    104.57 o 
 -13   5  11      692.30      722.49     86.16 o 
 -12   5  11     4379.14     4172.40    121.65 o 
 -11   5  11      353.30      418.39     60.26 o 
 -10   5  11      720.12      913.89     92.04 o 
  -9   5  11     3508.71     3299.04    119.96 o 
  -8   5  11     2312.60     2282.00    102.45 o 
  -7   5  11     1503.43     2007.77    130.44 o 
  -6   5  11     2585.06     2468.87     87.79 o 
  -5   5  11     5081.43     5236.04    123.53 o 
  -4   5  11      269.63      328.26     50.55 o 
  -3   5  11     5732.30     5852.96    131.10 o 
  -2   5  11     2733.75     2726.36     91.52 o 
  -1   5  11     2050.27     2051.75     82.13 o 
   0   5  11     4179.54     3881.76    106.46 o 
   1   5  11      675.33      768.85     63.92 o 
   2   5  11      885.64     1018.82     69.49 o 
   3   5  11      518.22      614.61     54.61 o 
   4   5  11     2965.73     2829.51    112.44 o 
   5   5  11     2313.46     2320.27     92.47 o 
   6   5  11     5051.85     4615.69    142.53 o 
   7   5  11     5665.91     5324.52    154.70 o 
   8   5  11      360.86      563.55     76.37 o 

   9   5  11     3075.94     3059.54    123.10 o 
  10   5  11     6958.50     6185.45    171.74 o 
  11   5  11     2801.13     2725.73    120.84 o 
  12   5  11      757.54      781.78     87.78 o 
  13   5  11    11538.92    10450.90    241.98 o 
  14   5  11     1827.65     1930.41    127.73 o 
  15   5  11      600.11      849.43     98.68 o 
  16   5  11      616.59      819.20     98.98 o 
  17   5  11       53.13      115.20     78.77 o 
  18   5  11     2353.52     2465.16    151.48 o 
  19   5  11      804.96      995.77    111.11 o 
  20   5  11      240.95      390.89     89.93 o 
 -19   6  11     4047.87     4171.06    194.76 o 
 -18   6  11      848.35     1337.70    144.60 o 
 -17   6  11      243.63      523.63    107.85 o 
 -16   6  11     2488.48     2830.16    192.38 o 
 -15   6  11     3732.75     3686.95    174.86 o 
 -14   6  11      887.73     1021.33    107.35 o 
 -13   6  11       36.13      198.02     79.50 o 
 -12   6  11      845.28      933.77    103.39 o 
 -11   6  11     1789.65     1949.88    129.09 o 
 -10   6  11       48.83      126.73     57.16 o 
  -9   6  11     1732.22     1873.43    104.83 o 
  -8   6  11     1540.98     1558.66     98.41 o 
  -7   6  11       26.48      107.77     55.33 o 
  -6   6  11     3526.82     3406.06    131.70 o 
  -5   6  11     6228.50     6049.27    150.21 o 
  -4   6  11      681.84      853.55     76.16 o 
  -3   6  11     5685.07     5525.05    125.47 o 
  -2   6  11     5991.61     5643.83    126.80 o 
  -1   6  11      316.77      419.04     51.73 o 
   0   6  11       82.75      314.19     51.19 o 
   1   6  11     4808.62     4604.17    113.79 o 
   2   6  11     1817.38     1873.64     98.50 o 
   3   6  11     1866.67     1868.97    104.05 o 
   4   6  11      616.59      809.77     85.63 o 
   5   6  11     1133.95     1436.12    105.33 o 
   6   6  11     1890.33     2337.12    123.88 o 
   7   6  11     1904.34     2014.84    124.84 o 
   8   6  11      990.79     1202.67    123.35 o 
   9   6  11     1583.15     1608.63    118.15 o 
  10   6  11     5790.53     5219.80    167.63 o 
  11   6  11      448.09      596.69     89.64 o 
  12   6  11        0.52      138.48     69.61 o 
  13   6  11     7001.10     6640.17    197.75 o 
  14   6  11     5524.31     4994.85    173.98 o 
  15   6  11      185.45      338.88     86.73 o 
  16   6  11     1928.88     2201.90    149.54 o 
  17   6  11     1822.11     1964.85    145.27 o 
 -14   7  11     2365.89     2581.08    202.96 o 
 -13   7  11     1277.97     1563.70    151.38 o 
 -12   7  11     1681.42     2004.23    163.95 o 
 -11   7  11     7944.24     7349.02    212.68 o 
 -10   7  11      359.03      510.53     91.99 o 
  -9   7  11      407.67      541.07     94.87 o 
  -8   7  11      331.03      344.87    101.67 o 
  -7   7  11     4917.47     4611.29    142.69 o 
  -6   7  11     2233.33     2205.69    137.44 o 
  -5   7  11     3244.72     2896.05    115.51 o 
  -4   7  11       82.41      317.23     68.81 o 
  -3   7  11      157.79      346.82     67.00 o 
  -2   7  11     4406.20     4189.54    132.86 o 
  -1   7  11     1187.67     1268.75    105.87 o 
   0   7  11     2888.77     2688.27    129.54 o 
   1   7  11     5650.62     5310.57    199.66 o 
   2   7  11     1425.31     1808.17    120.54 o 
   3   7  11       29.90      278.97     73.63 o 
   4   7  11     1979.32     2121.56    138.88 o 
   5   7  11     6909.20     6592.15    190.12 o 
   6   7  11       11.47      226.61     78.27 o 
   7   7  11      953.03     1166.40    109.52 o 
   8   7  11       10.91      153.96     74.15 o 
   9   7  11     1218.37     1445.82    122.39 o 
  10   7  11     1580.46     1642.65    173.28 o 
  11   7  11     1932.55     1804.62    135.57 o 
  12   7  11     1144.37     1358.98    124.16 o 
  -5   8  11      363.90      477.27     94.04 o 
  -4   8  11     6644.31     5782.62    165.44 o 
  -3   8  11     1430.83     1601.24    203.31 o 
  -2   8  11     2113.68     2169.95    165.33 o 
  -1   8  11      606.89      816.26    121.80 o 
   0   8  11       78.34      123.67     89.09 o 
   1   8  11     1289.61     1591.29    150.71 o 
   2   8  11     3520.97     3398.93    175.10 o 
   3   8  11       33.17      275.59    123.13 o 
 -28   0  12     1901.65     2269.52    286.55 o 
 -26   0  12     4099.04     4104.40    209.38 o 
 -24   0  12    16414.34    17028.21    588.94 o 
 -22   0  12      484.94      139.27     79.68 o 
 -20   0  12    30233.32    29025.53    657.96 o 
 -18   0  12    14091.60    14237.78    299.76 o 
 -16   0  12       15.20       75.13     52.97 o 
 -14   0  12    24848.53    24231.35    436.44 o 
 -12   0  12    70958.14    73405.86   1174.50 o 
 -10   0  12     2162.99     2349.40     85.66 o 
  -8   0  12    73877.59    72649.56   1151.52 o 
  -6   0  12    28858.67    29222.03    488.30 o 
  -4   0  12    15072.50    14046.11    257.00 o 
  -2   0  12    17712.97    15903.32    314.71 o 
   0   0  12    23217.26    22404.18    384.73 o 

   2   0  12     1465.22     1262.96     61.16 o 
   6   0  12     6430.12     6429.51    175.75 o 
   8   0  12    33388.91    33571.04    566.26 o 
  10   0  12    79538.79    82270.73   1309.28 o 
  12   0  12      787.54      854.92     74.14 o 
  14   0  12    16168.96    16565.28    324.11 o 
  16   0  12     8875.77     8949.08    211.42 o 
  18   0  12     7640.06     7829.14    252.12 o 
  20   0  12    16455.41    15876.68    648.38 o 
  22   0  12    10040.29     9331.87    475.78 o 
  24   0  12     4063.89     3541.51    297.98 o 
  26   0  12    12998.05    12158.79    594.05 o 
 -28   1  12     2901.36     3040.08    273.48 o 
 -27   1  12    14340.03    13193.67    577.27 o 
 -26   1  12      341.99      492.07    176.59 o 
 -25   1  12     1957.15     2363.91    156.03 o 
 -24   1  12      284.10      258.00     81.50 o 
 -23   1  12    10904.32    10789.75    275.69 o 
 -22   1  12     1582.86     1773.02     84.14 o 
 -21   1  12    18491.62    17947.79    518.13 o 
 -20   1  12     6544.09     6822.25    166.34 o 
 -19   1  12      174.25      254.97     55.92 o 
 -18   1  12      309.94      351.64     55.83 o 
 -17   1  12    14737.38    14960.93    309.49 o 
 -16   1  12     9485.31     9404.03    188.50 o 
 -15   1  12    20676.28    20552.62    333.47 o 
 -14   1  12       35.66       29.55     36.10 o 
 -13   1  12       85.79      171.39     36.81 o 
 -12   1  12     9169.09     8688.78    137.11 o 
 -11   1  12    53988.11    54333.59    626.11 o 
 -10   1  12       19.42       80.53     35.03 o 
  -9   1  12    78589.57    77641.09    870.12 o 
  -8   1  12     8146.27     8962.97    150.93 o 
  -7   1  12      468.45      485.79     47.27 o 
  -6   1  12       33.99      107.27     44.69 o 
  -5   1  12    47482.64    46188.55    584.90 o 
  -4   1  12    22096.43    21867.12    298.36 o 
  -3   1  12    14381.62    13975.45    204.28 o 
  -2   1  12     7747.85     7648.45    111.69 o 
  -1   1  12    21406.22    21887.94    292.08 o 
   0   1  12    17780.08    16764.69    259.71 o 
   1   1  12    97958.15    99637.66   1203.60 o 
   2   1  12    72431.03    78585.59    876.11 o 
   3   1  12    46032.19    47543.11    544.41 o 
   4   1  12    10999.14    13619.15    181.76 o 
   5   1  12    10982.42    10377.67    161.60 o 
   6   1  12     6157.34     6272.31    104.12 o 
   7   1  12    75259.98    74285.40    835.28 o 
   8   1  12     8109.56     8278.02    140.10 o 
   9   1  12     8224.52     8436.26    143.66 o 
  10   1  12     4579.09     4599.15     90.90 o 
  11   1  12    16231.92    15674.13    213.62 o 
  12   1  12    15760.29    15634.22    215.13 o 
  13   1  12    22103.30    22009.38    285.54 o 
  14   1  12     9524.47     9910.81    176.39 o 
  15   1  12     1263.28     1487.97     78.07 o 
  16   1  12    11882.78    11509.02    232.33 o 
  17   1  12     9050.45     8904.32    199.75 o 
  18   1  12     7285.74     7505.65    181.46 o 
  19   1  12    16137.52    16008.58    300.97 o 
  20   1  12      180.59      169.17     70.03 o 
  21   1  12        4.36      -12.95     81.82 o 
  22   1  12      512.97      909.87    163.52 o 
  23   1  12    13109.56    11746.35    509.54 o 
  24   1  12      602.61      744.80    135.52 o 
  25   1  12     6610.92     5718.22    491.96 o 
  26   1  12      695.31      703.61    143.38 o 
 -27   2  12     1206.82     1634.34    144.86 o 
 -26   2  12     4104.29     4348.82    180.18 o 
 -25   2  12     4764.79     4485.42    178.86 o 
 -24   2  12     9927.49     9197.66    256.78 o 
 -23   2  12     3105.96     3259.09    175.80 o 
 -22   2  12      511.93      685.33     85.78 o 
 -21   2  12      533.21      686.07     83.82 o 
 -20   2  12     8048.16     7843.94    201.81 o 
 -19   2  12    16540.66    16686.77    275.30 o 
 -18   2  12    22247.74    21775.90    296.99 o 
 -17   2  12     8918.13     9023.66    155.24 o 
 -16   2  12      172.64      272.85     44.82 o 
 -15   2  12     2455.88     2180.28     71.99 o 
 -14   2  12    29462.12    29842.47    379.35 o 
 -13   2  12    32729.84    31504.27    478.38 o 
 -12   2  12    18177.71    18059.05    265.89 o 
 -11   2  12        7.36       39.81     26.24 o 
 -10   2  12      962.86     1051.30     46.30 o 
  -9   2  12     4356.25     3772.38     94.09 o 
  -8   2  12    14413.16    13951.41    215.18 o 
  -7   2  12     9569.82     9072.61    155.38 o 
  -6   2  12    27877.56    27038.02    367.13 o 
  -5   2  12    10135.18    10093.09    165.23 o 
  -4   2  12      204.34      274.26     37.07 o 
  -3   2  12    22691.90    21541.06    298.72 o 
  -2   2  12    43380.96    42987.37    549.99 o 
  -1   2  12    70224.92    68773.08    851.04 o 
   0   2  12     3139.66     2770.73     91.62 o 
   1   2  12     1422.36     1755.84     51.45 o 
   2   2  12    44399.45    48121.54    552.90 o 
   3   2  12    33572.08    33641.16    438.62 o 
   4   2  12    14027.82    13550.36    183.68 o 
   5   2  12     5187.86     5144.11     92.27 o 

   6   2  12    11678.61    11658.60    164.63 o 
   7   2  12     3587.07     3698.14     76.20 o 
   8   2  12     4929.45     4727.64     88.01 o 
   9   2  12    19663.68    19245.17    270.82 o 
  10   2  12    19710.50    19435.29    316.98 o 
  11   2  12    11201.36    11389.58    212.11 o 
  12   2  12     9592.04     8977.31    180.85 o 
  13   2  12     6867.93     6787.59    228.69 o 
  14   2  12     8644.61     8606.67    225.47 o 
  15   2  12    24320.36    24327.70    410.46 o 
  16   2  12    22897.60    22200.18    447.49 o 
  17   2  12     3245.65     3382.38    145.93 o 
  18   2  12      731.03      750.01     82.22 o 
  19   2  12     3098.56     3008.13    123.22 o 
  20   2  12     4457.82     4149.81    144.56 o 
  21   2  12     1834.37     1888.49    122.12 o 
  22   2  12     4325.93     4045.01    172.45 o 
  23   2  12       57.02      136.10     83.66 o 
  24   2  12      366.82      353.64    121.59 o 
  25   2  12     1491.66     1716.94    195.93 o 
 -26   3  12     8875.32     8162.06    257.45 o 
 -25   3  12      122.10      153.69     85.41 o 
 -24   3  12      717.03     1172.06    127.02 o 
 -23   3  12      727.12     1056.47    120.39 o 
 -22   3  12    16513.39    15716.21    358.88 o 
 -21   3  12     4264.44     4309.81    167.25 o 
 -20   3  12     9522.40     8838.32    209.61 o 
 -19   3  12     1264.38     1498.25    132.65 o 
 -18   3  12      330.88      581.56     86.42 o 
 -17   3  12    14230.22    13386.87    252.62 o 
 -16   3  12    16952.56    16870.53    301.71 o 
 -15   3  12     8742.43     8511.80    167.49 o 
 -14   3  12     4054.70     4060.98    163.85 o 
 -13   3  12     4850.70     4785.61    118.87 o 
 -12   3  12    11402.56    11049.83    169.86 o 
 -11   3  12     4102.13     4098.87     89.45 o 
 -10   3  12    46545.76    45469.72    591.20 o 
  -9   3  12       11.41       61.21     27.64 o 
  -8   3  12      998.33     1060.44     56.05 o 
  -7   3  12       58.12       93.74     25.70 o 
  -6   3  12    31587.53    31246.60    379.56 o 
  -5   3  12     1383.12     1366.08     61.83 o 
  -4   3  12    36782.93    36388.91    433.46 o 
  -3   3  12     2180.44     1948.05     70.99 o 
  -2   3  12      480.97      600.36     39.84 o 
  -1   3  12      312.82      508.09     37.63 o 
   0   3  12    57587.84    59084.42    676.67 o 
   1   3  12      604.78      485.19     39.17 o 
   2   3  12    30372.49    31218.12    378.96 o 
   3   3  12     6964.86     8070.95    128.57 o 
   4   3  12      448.29      636.07     43.04 o 
   5   3  12     5194.09     5546.80    101.15 o 
   6   3  12    22431.97    21362.01    306.79 o 
   7   3  12      710.55      905.10     47.09 o 
   8   3  12     6914.11     6882.14    135.83 o 
   9   3  12      690.12      665.56     55.27 o 
  10   3  12     7510.37     7211.30    171.03 o 
  11   3  12      428.15      563.10     69.47 o 
  12   3  12    10522.92    10516.22    221.74 o 
  13   3  12    14391.03    14697.56    282.16 o 
  14   3  12     4459.55     4571.31    144.16 o 
  15   3  12     1429.50     1551.58    109.46 o 
  16   3  12     2345.08     2255.40    112.83 o 
  17   3  12     2084.93     2461.38    117.92 o 
  18   3  12    15230.50    14798.06    427.33 o 
  19   3  12       94.10       62.69     97.42 o 
  20   3  12     2550.00     2695.86    165.79 o 
  21   3  12      434.99      476.53     87.48 o 
  22   3  12     1941.80     2000.76    136.41 o 
  23   3  12      335.99      453.89     95.72 o 
  24   3  12     6186.56     5575.57    417.29 o 
 -24   4  12       83.64      253.89     93.94 o 
 -23   4  12    12986.59    12480.62    329.94 o 
 -22   4  12       20.20      181.56     88.27 o 
 -21   4  12     4316.10     4260.04    178.80 o 
 -20   4  12      611.81      794.88     92.51 o 
 -19   4  12    23913.93    22183.88    437.81 o 
 -18   4  12       82.26      254.25     80.59 o 
 -17   4  12     8669.61     8157.27    229.19 o 
 -16   4  12      790.26      581.86     92.20 o 
 -15   4  12     4289.60     4258.89    118.70 o 
 -14   4  12     1110.52     1470.46     85.73 o 
 -13   4  12    19597.89    19375.48    302.62 o 
 -12   4  12        2.56      125.68     50.08 o 
 -11   4  12    11827.02    11285.37    203.32 o 
 -10   4  12        0.38       11.39     44.96 o 
  -9   4  12    30998.41    30932.62    489.94 o 
  -8   4  12      299.93      478.36     51.27 o 
  -7   4  12    59188.17    57712.05    674.29 o 
  -6   4  12      162.13      354.44     46.17 o 
  -5   4  12      598.10      845.01     52.53 o 
  -4   4  12      724.87      748.32     50.60 o 
  -3   4  12    29473.36    29281.58    366.56 o 
  -2   4  12      960.30     1255.36    112.94 o 
  -1   4  12    13524.04    12794.21    188.32 o 
   0   4  12      341.69      370.40     41.97 o 
   1   4  12      234.89      176.44     37.93 o 
   2   4  12      265.99      410.86     43.62 o 
   3   4  12    14966.36    14447.05    206.12 o 
   4   4  12     3159.82     3580.27     85.81 o 

   5   4  12    25467.72    25719.86    329.16 o 
   6   4  12      458.68      616.17     58.14 o 
   7   4  12      198.32      235.13     46.45 o 
   8   4  12     1988.71     2168.35    102.90 o 
   9   4  12    23845.60    22983.51    392.33 o 
  10   4  12      509.02      713.18     78.56 o 
  11   4  12     9485.60     9039.69    209.08 o 
  12   4  12     1001.82     1367.75    103.00 o 
  13   4  12     3608.94     3676.87    134.77 o 
  14   4  12     1201.65     1473.96    110.78 o 
  15   4  12    17890.67    17370.28    334.69 o 
  16   4  12      325.51      448.24     80.75 o 
  17   4  12    11596.61    11225.86    255.45 o 
  18   4  12      515.16      648.63     92.80 o 
  19   4  12     1342.44     1419.72    118.71 o 
  20   4  12        0.48      103.68     72.34 o 
  21   4  12    20137.74    18509.32    461.72 o 
  22   4  12     1412.37     1436.02    157.63 o 
 -22   5  12    17263.65    15881.70    451.79 o 
 -21   5  12     1596.24     1992.43    167.03 o 
 -20   5  12     5405.28     5145.75    259.57 o 
 -19   5  12     1660.17     1767.12    289.82 o 
 -18   5  12     2695.76     2843.90    165.45 o 
 -17   5  12     5610.73     5670.42    175.13 o 
 -16   5  12    11934.67    11723.06    259.49 o 
 -15   5  12      391.47      592.37     87.99 o 
 -14   5  12     5469.62     5266.68    163.03 o 
 -13   5  12     8699.43     8181.76    203.88 o 
 -12   5  12     4750.21     4581.31    139.58 o 
 -11   5  12     2474.27     2625.73    131.16 o 
 -10   5  12    24106.95    23502.63    397.14 o 
  -9   5  12       38.04      184.40     59.41 o 
  -8   5  12     1316.61     1577.20    124.63 o 
  -7   5  12      811.09      925.24     81.33 o 
  -6   5  12    22923.02    21878.80    373.65 o 
  -5   5  12     2024.62     2546.92    203.80 o 
  -4   5  12    19411.96    18772.19    288.08 o 
  -3   5  12      438.57      691.60     61.22 o 
  -2   5  12      602.39      844.20     64.92 o 
  -1   5  12     8310.17     8255.86    162.09 o 
   0   5  12     4809.52     4648.11    117.35 o 
   1   5  12     3590.42     3633.96    104.14 o 
   2   5  12    10318.01    10026.44    184.97 o 
   3   5  12     1306.87     1475.07     80.74 o 
   4   5  12      489.03      537.43     70.83 o 
   5   5  12     1388.51     1628.34    103.81 o 
   6   5  12    10778.63    10881.33    232.00 o 
   7   5  12      357.17      617.57     76.58 o 
   8   5  12    10888.58    10383.76    229.52 o 
   9   5  12      335.40      420.72     72.19 o 
  10   5  12     4186.78     4363.11    146.09 o 
  11   5  12       44.23      183.08     84.64 o 
  12   5  12    23500.93    22698.46    409.81 o 
  13   5  12     1664.01     2092.29    123.81 o 
  14   5  12     5523.71     5148.62    166.84 o 
  15   5  12     3260.76     3141.52    136.71 o 
  16   5  12      374.76      426.92     83.39 o 
  17   5  12     7639.43     7848.80    217.01 o 
  18   5  12     8586.88     8542.54    230.37 o 
  19   5  12      132.06       67.27     76.42 o 
  20   5  12     2760.57     2950.60    172.45 o 
 -19   6  12     6134.46     5967.24    229.82 o 
 -18   6  12     7894.51     7828.76    260.65 o 
 -17   6  12     2540.73     3003.61    183.57 o 
 -16   6  12      956.10     1064.11    130.55 o 
 -15   6  12      821.66     1395.22    118.59 o 
 -14   6  12    13794.46    13072.34    287.85 o 
 -13   6  12     5437.39     5490.17    175.59 o 
 -12   6  12     4914.77     4861.56    166.19 o 
 -11   6  12      187.08      243.59     79.84 o 
 -10   6  12     2080.29     2274.71    109.06 o 
  -9   6  12     2148.92     2306.31    106.30 o 
  -8   6  12     7384.19     7365.82    169.85 o 
  -7   6  12    10728.76    10615.55    240.56 o 
  -6   6  12     2897.32     3397.31    115.78 o 
  -5   6  12     4048.24     3985.34    123.91 o 
  -4   6  12      359.77      692.91     72.66 o 
  -3   6  12     3827.06     3937.73    122.07 o 
  -2   6  12     5625.88     6210.84    151.88 o 
  -1   6  12    21857.75    21456.99    378.66 o 
   0   6  12     1179.93     1478.83    118.16 o 
   1   6  12     1549.90     1782.91     84.64 o 
   2   6  12     8292.35     8261.43    175.66 o 
   3   6  12     7314.90     7635.29    168.67 o 
   4   6  12     7677.27     7757.52    195.12 o 
   5   6  12    12122.39    11896.13    256.69 o 
   6   6  12      338.23      371.69     75.49 o 
   7   6  12      595.77      612.68     93.22 o 
   8   6  12     3347.29     3189.46    132.15 o 
   9   6  12     5191.17     5018.10    163.81 o 
  10   6  12     3385.57     3507.28    141.04 o 
  11   6  12     1485.20     1710.61    124.99 o 
  12   6  12        1.55      138.03     78.36 o 
  13   6  12      101.13      147.46     78.07 o 
  14   6  12     4829.14     5067.37    179.74 o 
  15   6  12     4478.29     4620.88    177.66 o 
  16   6  12     1630.86     2013.81    145.37 o 
 -14   7  12     1499.40     1854.57    165.60 o 
 -13   7  12       47.20      131.15     95.45 o 
 -12   7  12       32.81      215.75     86.02 o 

 -11   7  12    12059.68    11307.48    270.80 o 
 -10   7  12      300.44      695.29     96.21 o 
  -9   7  12     8390.45     8197.33    222.22 o 
  -8   7  12     1655.90     1830.05    131.89 o 
  -7   7  12      149.41      238.45     69.03 o 
  -6   7  12       59.51      137.52     48.04 o 
  -5   7  12     7345.98     7022.80    173.46 o 
  -4   7  12    10470.03     9991.05    211.13 o 
  -3   7  12     5384.02     5475.00    152.93 o 
  -2   7  12     5866.37     5510.00    151.98 o 
  -1   7  12      576.78      948.39    118.29 o 
   0   7  12      995.42     1231.28    110.12 o 
   1   7  12     8695.81     8747.98    260.69 o 
   2   7  12     5928.45     5650.28    261.80 o 
   3   7  12      672.41     1033.37    123.04 o 
   4   7  12     2929.04     3091.40    136.59 o 
   5   7  12    10758.62    10261.37    245.08 o 
   6   7  12     1365.60     1806.01    125.83 o 
   7   7  12    12048.34    11384.23    342.36 o 
   8   7  12     2451.88     2589.19    156.29 o 
   9   7  12      142.63      268.56     79.51 o 
  10   7  12      692.86      663.22    100.34 o 
  11   7  12     8609.98     7978.21    258.48 o 
  12   7  12     3018.95     3221.11    147.45 o 
  -1   8  12      422.69      834.86    118.87 o 
 -27   0  13     1463.69     1634.85    252.78 o 
 -25   0  13      356.96      609.92     96.36 o 
 -23   0  13      714.01      715.72    123.41 o 
 -21   0  13      180.90      310.42    138.30 o 
 -19   0  13      105.65       41.91     66.11 o 
 -17   0  13       12.25      -23.10     52.47 o 
 -15   0  13      595.39      693.55     74.25 o 
 -13   0  13     1435.67     1608.78     88.07 o 
 -11   0  13     9364.85     9689.00    253.95 o 
  -9   0  13     3399.01     3315.28     99.00 o 
  -7   0  13      957.58      912.58    131.27 o 
  -5   0  13       23.48      -17.14     27.26 o 
  -3   0  13     8658.84     8064.98    167.77 o 
  -1   0  13     6792.52     7347.40    233.42 o 
   1   0  13    25690.81    26153.12    446.02 o 
   3   0  13    18061.81    16514.38   1298.77 o 
   5   0  13      946.78      988.48     67.13 o 
   7   0  13     6144.60     6019.69    146.99 o 
   9   0  13     2986.04     3008.09    194.23 o 
  11   0  13     1538.48     1551.06     87.04 o 
  13   0  13    11128.26    11678.45    250.49 o 
  15   0  13    14901.87    14680.65    300.17 o 
  17   0  13      185.94      267.64     82.03 o 
  19   0  13     7793.34     7750.97    408.04 o 
  21   0  13     1519.44     1964.65    273.29 o 
  23   0  13     2426.62     2768.77    322.31 o 
  25   0  13     8659.96     7482.76    445.43 o 
 -28   1  13      229.45      757.26    209.60 o 
 -27   1  13      531.69     1512.05    246.10 o 
 -26   1  13        0.36      174.13    120.14 o 
 -25   1  13       25.39      277.99     78.76 o 
 -24   1  13      106.38      188.03     75.15 o 
 -23   1  13      114.11      308.83     84.21 o 
 -22   1  13       84.35       86.98     49.52 o 
 -21   1  13      228.96      251.96     75.82 o 
 -20   1  13        3.72       37.76     43.17 o 
 -19   1  13       45.95      199.64     49.25 o 
 -18   1  13      720.88      885.26     76.16 o 
 -17   1  13      373.05      328.10     52.51 o 
 -16   1  13     1802.26     1904.06     77.11 o 
 -15   1  13     2167.48     2285.68     78.91 o 
 -14   1  13      326.96      413.24     44.29 o 
 -13   1  13      120.42      213.28     36.81 o 
 -12   1  13     1463.88     1585.00     59.47 o 
 -11   1  13     1243.59     1469.26     70.95 o 
 -10   1  13      596.40      739.47     42.27 o 
  -9   1  13        3.47       62.89     23.56 o 
  -8   1  13      118.03       94.92     32.97 o 
  -7   1  13      504.14      639.70     47.00 o 
  -6   1  13     5909.98     5755.47    111.42 o 
  -5   1  13     4051.11     4090.59     90.04 o 
  -4   1  13     1340.54     1302.70     52.66 o 
  -3   1  13      125.42      167.41     31.42 o 
  -2   1  13     9126.85     8788.32    126.77 o 
  -1   1  13     1245.95     1288.84     45.92 o 
   0   1  13    12496.13    12273.50    182.69 o 
   1   1  13     9134.70     9569.61    169.30 o 
   2   1  13       66.68      113.00     41.79 o 
   3   1  13      417.01      635.10     38.51 o 
   4   1  13     6220.77     6039.80    102.09 o 
   5   1  13     1734.53     1561.48     55.19 o 
   6   1  13    13726.22    13716.76    204.72 o 
   7   1  13     2973.26     2953.47     78.85 o 
   8   1  13       32.95       49.20     28.24 o 
   9   1  13       88.19       23.60     27.44 o 
  10   1  13     7348.65     7185.29    175.39 o 
  11   1  13     4861.95     5026.72    143.97 o 
  12   1  13     4517.14     4425.23     95.77 o 
  13   1  13     1398.62     1515.40     78.05 o 
  14   1  13       64.95       75.49     44.24 o 
  15   1  13     1276.94     1478.83     80.48 o 
  16   1  13     5481.89     5404.55    149.84 o 
  17   1  13     1960.10     2086.86    105.20 o 
  18   1  13     1089.83     1162.59     91.07 o 
  19   1  13      326.43      422.01     80.65 o 

  20   1  13     2648.74     2658.57    134.68 o 
  21   1  13        1.12        0.72     98.04 o 
  22   1  13     6119.13     5669.14    278.44 o 
  23   1  13      981.02      954.67    155.34 o 
  24   1  13     2398.32     2616.52    233.12 o 
  25   1  13      160.88      149.28    114.62 o 
 -27   2  13        0.72      426.55     91.91 o 
 -26   2  13      340.90      492.02    151.28 o 
 -25   2  13       25.55      544.12    187.80 o 
 -24   2  13      704.89      963.97    112.75 o 
 -23   2  13      297.10      564.96     79.29 o 
 -22   2  13      726.41      639.45     90.86 o 
 -21   2  13      793.34      950.18     92.67 o 
 -20   2  13        8.75      167.79     53.38 o 
 -19   2  13      578.92      820.08     78.75 o 
 -18   2  13       62.79      261.79     59.54 o 
 -17   2  13     1036.90     1220.22     79.29 o 
 -16   2  13       77.68       64.08     46.21 o 
 -15   2  13      463.43      592.92     60.07 o 
 -14   2  13      230.89      303.03     65.98 o 
 -13   2  13      508.26      654.39     53.64 o 
 -12   2  13     3149.10     2914.07     74.47 o 
 -11   2  13      216.49      181.48     34.08 o 
 -10   2  13     1207.91     1426.60     68.41 o 
  -9   2  13     2562.06     2628.47     82.96 o 
  -8   2  13     7991.62     7638.66    142.08 o 
  -7   2  13      216.56      386.51     43.23 o 
  -6   2  13     1318.68     1336.96     64.31 o 
  -5   2  13     6870.78     6783.81    127.30 o 
  -4   2  13     4073.96     3846.54     90.57 o 
  -3   2  13     3971.57     3951.42     91.13 o 
  -2   2  13     2536.64     2645.44     60.57 o 
  -1   2  13     3737.94     3772.82     75.35 o 
   0   2  13     1074.29     1148.82     48.56 o 
   1   2  13      682.76      669.14     47.04 o 
   2   2  13     6724.43     6772.62    124.43 o 
   3   2  13     2145.37     2008.92     76.89 o 
   4   2  13     9251.46     8973.77    160.72 o 
   5   2  13       88.33      106.74     32.25 o 
   6   2  13      363.64      564.71     44.01 o 
   7   2  13     3639.61     3477.83     83.53 o 
   8   2  13     3762.57     3514.51     83.85 o 
   9   2  13     5592.66     5383.30    125.77 o 
  10   2  13     2406.46     2294.37     88.49 o 
  11   2  13     2741.78     2693.25     87.40 o 
  12   2  13     5888.63     5525.45    128.39 o 
  13   2  13     6326.66     6160.79    161.04 o 
  14   2  13     4402.62     4416.84    139.61 o 
  15   2  13       44.60       71.05     77.41 o 
  16   2  13     2227.58     2181.63    136.12 o 
  17   2  13     1783.58     1897.22    134.70 o 
  18   2  13       57.88      124.50     61.87 o 
  19   2  13     1080.95     1277.30    104.02 o 
  20   2  13     5039.18     4757.27    190.46 o 
  21   2  13       68.21       51.10     62.94 o 
  22   2  13       26.09      -15.22     73.03 o 
  23   2  13      594.68      729.06    138.21 o 
  24   2  13      440.68      570.26    128.77 o 
 -26   3  13      582.82     1281.70    145.31 o 
 -25   3  13      599.51      723.81    115.18 o 
 -24   3  13      848.34     1247.74    129.21 o 
 -23   3  13     1254.22     1242.10    125.84 o 
 -22   3  13       13.93      424.53    105.80 o 
 -21   3  13       55.13      278.14     71.81 o 
 -20   3  13     2328.59     2641.38    117.38 o 
 -19   3  13        8.86       42.27     56.71 o 
 -18   3  13     1142.04     1204.55     80.99 o 
 -17   3  13     2071.50     2421.46    101.33 o 
 -16   3  13     1748.99     1818.90     86.60 o 
 -15   3  13     2235.27     2269.30     89.29 o 
 -14   3  13     2785.82     2680.86     94.53 o 
 -13   3  13      122.69      254.12     51.02 o 
 -12   3  13      627.59      734.33     64.38 o 
 -11   3  13     5206.35     4587.17    131.49 o 
 -10   3  13     1229.02     1173.58     71.66 o 
  -9   3  13     3805.76     3800.68    102.93 o 
  -8   3  13     6748.92     6322.80    133.00 o 
  -7   3  13     7204.74     6809.82    137.07 o 
  -6   3  13       58.71      108.53     40.91 o 
  -5   3  13      449.96      565.55     52.60 o 
  -4   3  13     6061.12     5616.66     99.49 o 
  -3   3  13      268.00      449.02     36.14 o 
  -2   3  13     2658.28     2490.09     64.62 o 
  -1   3  13     2789.42     2632.72     66.82 o 
   0   3  13      105.79      125.01     30.22 o 
   1   3  13     6862.98     6627.97    113.62 o 
   2   3  13     1757.86     1798.30     59.53 o 
   3   3  13     1501.78     1851.05     60.64 o 
   4   3  13     2420.24     2386.47     66.33 o 
   5   3  13     7390.90     7273.00    139.15 o 
   6   3  13      573.95      776.11     47.55 o 
   7   3  13     4220.44     3923.36     84.38 o 
   8   3  13      459.53      444.16     50.45 o 
   9   3  13     3922.89     3853.04    101.78 o 
  10   3  13     2115.36     2037.63    101.16 o 
  11   3  13     1781.73     1878.38    100.42 o 
  12   3  13        8.91       27.13     53.01 o 
  13   3  13      306.82      406.65     67.62 o 
  14   3  13     1506.42     1679.98    103.87 o 
  15   3  13      254.61      375.03     71.66 o 

  16   3  13      501.75      554.38     92.06 o 
  17   3  13     8314.65     8006.80    236.15 o 
  18   3  13     1036.80      940.27    111.25 o 
  19   3  13     1195.27     1380.53    112.13 o 
  20   3  13     2768.60     2689.40    157.90 o 
  21   3  13     4414.35     4236.32    154.84 o 
  22   3  13     2630.33     2536.71    148.30 o 
  23   3  13     3242.38     3001.94    168.07 o 
 -24   4  13       85.22      171.71     88.76 o 
 -23   4  13     7176.85     8089.29    256.28 o 
 -22   4  13      542.57      731.64    112.54 o 
 -21   4  13     1443.55     1969.51    149.27 o 
 -20   4  13     1287.41     1384.04    126.05 o 
 -19   4  13     1205.70     2079.70    566.23 o 
 -18   4  13       83.92      180.12     77.09 o 
 -17   4  13     1097.44     1742.54    228.66 o 
 -16   4  13      510.20      587.63     81.34 o 
 -15   4  13      173.73      265.17     55.80 o 
 -14   4  13     3663.84     3595.90    110.73 o 
 -13   4  13     1225.89     1341.91     83.44 o 
 -12   4  13       83.14      126.33     52.74 o 
 -11   4  13     3006.19     3011.77    102.10 o 
 -10   4  13     3118.27     2823.11    135.26 o 
  -9   4  13        1.98      119.87     44.90 o 
  -8   4  13      718.14      832.98     69.13 o 
  -7   4  13    11032.52    10863.59    195.48 o 
  -6   4  13      553.39      687.04     63.39 o 
  -5   4  13     2616.65     2414.32     72.54 o 
  -4   4  13      965.60     1161.77     59.51 o 
  -3   4  13     1294.00     1399.52     62.71 o 
  -2   4  13     3645.61     3385.04     97.13 o 
  -1   4  13     2140.27     1969.09     67.36 o 
   0   4  13       21.68       -1.81     30.77 o 
   1   4  13     2276.18     2214.59     95.28 o 
   2   4  13     2770.70     2574.06     74.81 o 
   3   4  13      114.86      163.39     37.64 o 
   4   4  13      432.67      514.53     46.28 o 
   5   4  13     1696.03     1692.10     83.36 o 
   6   4  13      642.75      668.26     69.48 o 
   7   4  13     4228.67     3523.35    100.78 o 
   8   4  13     3578.92     3669.66    124.58 o 
   9   4  13     2643.96     2544.84    109.09 o 
  10   4  13       31.52       62.90     55.65 o 
  11   4  13     2252.72     2434.86    119.51 o 
  12   4  13      522.79      620.57     79.48 o 
  13   4  13      377.78      604.03     80.53 o 
  14   4  13     6890.55     6947.11    187.66 o 
  15   4  13      105.24      237.53     70.13 o 
  16   4  13      662.43      914.99     98.38 o 
  17   4  13      945.34      896.07     99.90 o 
  18   4  13     2947.45     2719.81    129.43 o 
  19   4  13     1505.51     1756.54    129.87 o 
  20   4  13     3800.28     3669.98    149.93 o 
  21   4  13      264.00      446.21    106.25 o 
  22   4  13      763.49      828.74    125.11 o 
 -22   5  13     2467.44     3506.96    414.74 o 
 -21   5  13        0.38       82.72     85.74 o 
 -20   5  13     2547.01     2738.70    189.53 o 
 -19   5  13     1820.64     1822.67    153.71 o 
 -18   5  13      162.47      361.57    101.81 o 
 -17   5  13      617.53     1177.33    132.06 o 
 -16   5  13     3943.53     3935.86    204.06 o 
 -15   5  13     2015.11     2052.22    128.68 o 
 -14   5  13     1368.56     1535.45    126.85 o 
 -13   5  13     2612.56     2636.06    113.15 o 
 -12   5  13       16.57       56.97     55.34 o 
 -11   5  13        1.02      -31.27     64.15 o 
 -10   5  13     3012.44     2863.29    113.69 o 
  -9   5  13     1452.46     1644.13    114.44 o 
  -8   5  13     6414.37     5919.71    163.38 o 
  -7   5  13       83.33      282.71     56.89 o 
  -6   5  13      283.78      334.60     59.26 o 
  -5   5  13     1424.96     1622.41     93.15 o 
  -4   5  13     6829.78     6495.07    148.34 o 
  -3   5  13      457.91      554.04     63.19 o 
  -2   5  13      723.09      843.89     83.57 o 
  -1   5  13     9252.01     9353.03    161.16 o 
   0   5  13     1287.55     1525.50    112.29 o 
   1   5  13       17.18        9.79     38.57 o 
   2   5  13     3781.59     3426.16     92.47 o 
   3   5  13     2680.73     2724.57     92.60 o 
   4   5  13     2079.31     2173.98    102.65 o 
   5   5  13      802.99      980.26     85.28 o 
   6   5  13      220.95      288.87     64.32 o 
   7   5  13       28.77      132.79     58.77 o 
   8   5  13     9383.26     8497.09    203.83 o 
   9   5  13     1324.02     1498.84    108.66 o 
  10   5  13      158.05      260.05     68.48 o 
  11   5  13     4338.91     4243.33    149.53 o 
  12   5  13     1881.52     2029.05    131.17 o 
  13   5  13      405.33      461.74     82.98 o 
  14   5  13     1026.47     1492.68    194.11 o 
  15   5  13     4697.67     4789.27    165.58 o 
  16   5  13      802.91     1013.54    157.04 o 
  17   5  13      649.95      928.15    107.40 o 
  18   5  13      299.94      375.91     89.95 o 
  19   5  13      515.91      516.81     92.96 o 
 -18   6  13      390.35      708.16    115.83 o 
 -17   6  13     1567.82     1907.95    223.55 o 
 -16   6  13     3819.88     3818.40    181.00 o 

 -15   6  13       26.06      122.44     78.84 o 
 -14   6  13      182.73      377.13     87.59 o 
 -13   6  13     2888.65     2840.53    136.59 o 
 -12   6  13     2046.50     2401.09    142.72 o 
 -11   6  13     1595.36     1646.85    121.04 o 
 -10   6  13      388.93      523.79     72.18 o 
  -9   6  13     1996.63     2238.56    112.55 o 
  -8   6  13        1.02       87.64     53.78 o 
  -7   6  13     2190.34     2210.81    116.84 o 
  -6   6  13      366.61      505.30     69.19 o 
  -5   6  13     2237.70     2382.79    106.48 o 
  -4   6  13     5667.17     5488.43    144.33 o 
  -3   6  13     1138.25     1356.07     90.37 o 
  -2   6  13       87.56      274.52     58.62 o 
  -1   6  13     6328.61     5642.80    161.19 o 
   0   6  13     6973.57     6582.99    155.52 o 
   1   6  13     1693.70     1863.76    116.97 o 
   2   6  13     1677.06     1795.45     94.54 o 
   3   6  13     2165.51     2065.34    110.32 o 
   4   6  13      711.10      867.15     88.73 o 
   5   6  13     2837.62     2541.82    119.27 o 
   6   6  13     2551.15     2595.28    122.23 o 
   7   6  13      916.25      968.64     98.82 o 
   8   6  13     1050.87     1232.93    106.96 o 
   9   6  13     2741.50     2784.42    130.86 o 
  10   6  13       87.97      114.51     69.58 o 
  11   6  13     3483.53     3119.13    137.26 o 
  12   6  13     4440.19     4068.83    155.48 o 
  13   6  13       14.29      252.59     91.47 o 
  14   6  13     3302.83     3132.82    143.52 o 
  15   6  13     3435.29     3029.27    145.80 o 
  16   6  13     1048.94     1145.48    118.53 o 
 -13   7  13     2849.56     3101.54    191.93 o 
 -12   7  13     1735.18     2058.89    146.22 o 
 -11   7  13        6.57      202.58     86.34 o 
 -10   7  13     4228.18     3929.84    160.61 o 
  -9   7  13     3636.90     3562.10    152.90 o 
  -8   7  13      993.70     1549.66    123.53 o 
  -7   7  13     6256.73     5554.00    179.65 o 
  -6   7  13      606.39      737.41     85.00 o 
  -5   7  13      534.65      538.98     76.35 o 
  -4   7  13       53.10      189.69     66.94 o 
  -3   7  13     6104.44     5385.16    151.66 o 
  -2   7  13      582.14      863.57     86.12 o 
  -1   7  13      250.13      312.14     72.52 o 
   0   7  13     1160.27     1208.98    110.33 o 
   1   7  13      938.95     1028.36    126.58 o 
   2   7  13     3705.94     3426.16    168.27 o 
   3   7  13     6251.96     5748.57    213.39 o 
   4   7  13      463.75      878.85    120.40 o 
   5   7  13      954.44     1070.39    159.22 o 
   6   7  13     5791.19     5235.93    221.22 o 
   7   7  13     2106.20     2289.45    150.44 o 
   8   7  13        2.07      -11.69     71.36 o 
   9   7  13     4679.04     4027.04    157.35 o 
  10   7  13      339.30      511.69     90.09 o 
  11   7  13     3767.55     3605.29    158.08 o 
 -28   0  14     9714.81     9605.28    488.49 o 
 -26   0  14     7045.37     7029.88    273.16 o 
 -24   0  14      171.65      100.54     76.93 o 
 -22   0  14    29113.73    28420.23   1722.13 o 
 -20   0  14    18541.40    17509.21    393.20 o 
 -18   0  14    14727.84    15453.38    352.94 o 
 -16   0  14    39875.52    39677.87   1332.46 o 
 -14   0  14    12392.81    13005.15    269.60 o 
 -12   0  14    15211.53    15065.40    368.16 o 
 -10   0  14    32366.51    32263.30    550.08 o 
  -8   0  14    30398.75    30552.48    518.87 o 
  -6   0  14    33292.91    32884.82    552.17 o 
  -4   0  14    52273.05    51558.12    833.85 o 
  -2   0  14    45071.13    46370.77    754.95 o 
   0   0  14   237929.34   249658.77   3831.48 o 
   2   0  14    19209.39    19878.24    355.71 o 
   6   0  14    23820.04    22996.32    408.54 o 
   8   0  14    53975.92    55163.49    900.44 o 
  10   0  14    11023.41    11718.67    245.97 o 
  12   0  14    50433.85    52201.39    866.24 o 
  14   0  14    13441.90    13380.62    280.67 o 
  16   0  14     8304.45     8371.27    277.53 o 
  18   0  14    23065.46    22503.30    819.95 o 
  20   0  14     1882.73     1825.77    250.71 o 
  22   0  14     2404.30     2578.00    304.29 o 
  24   0  14    16552.73    15751.85    689.96 o 
 -27   1  14     1101.38     1113.67    235.40 o 
 -26   1  14     4731.29     4981.00    452.90 o 
 -25   1  14    11449.76    11749.93    658.59 o 
 -24   1  14     2573.68     2650.69    291.38 o 
 -23   1  14     5897.99     5713.70    314.64 o 
 -22   1  14       70.39      118.11     61.10 o 
 -21   1  14     3172.71     3368.67    120.66 o 
 -20   1  14      626.27     1020.04     85.01 o 
 -19   1  14    28718.62    28565.12    532.59 o 
 -18   1  14     1533.45     1819.56     83.40 o 
 -17   1  14     2049.72     1948.96     80.27 o 
 -16   1  14       15.50       22.81     40.77 o 
 -15   1  14    14812.46    14920.98    215.36 o 
 -14   1  14     7206.99     7254.90    128.81 o 
 -13   1  14    39759.22    40166.02    482.83 o 
 -12   1  14     3414.42     3822.81     98.07 o 
 -11   1  14     6632.21     6625.82    113.73 o 

 -10   1  14    13957.37    13747.69    189.93 o 
  -9   1  14    29204.22    28742.21    391.07 o 
  -8   1  14    13646.22    13755.32    213.07 o 
  -7   1  14    72120.77    71283.66    887.43 o 
  -6   1  14     1588.04     1914.80     76.62 o 
  -5   1  14     6050.72     6403.56    120.69 o 
  -4   1  14       36.09      134.09     31.29 o 
  -3   1  14    29196.19    27834.24    373.18 o 
  -2   1  14      115.29      117.94     30.33 o 
  -1   1  14     9248.78     7723.73    124.91 o 
   0   1  14     3215.46     4453.35     91.43 o 
   1   1  14    20123.10    22420.60    341.41 o 
   2   1  14     6127.77     6493.88    107.66 o 
   3   1  14    71639.00    73050.11    822.64 o 
   4   1  14    27856.41    27007.90    330.48 o 
   5   1  14    28762.83    28987.94    352.95 o 
   6   1  14     3332.63     3499.43     84.66 o 
   7   1  14     1600.39     1637.01     58.19 o 
   8   1  14    10174.28    10014.82    184.26 o 
   9   1  14    38679.21    38405.40    502.40 o 
  10   1  14       70.42      197.23     37.79 o 
  11   1  14    23921.55    23444.69    302.19 o 
  12   1  14     1309.72     1557.61     66.85 o 
  13   1  14     5612.66     5589.78    125.99 o 
  14   1  14      396.34      465.71     57.10 o 
  15   1  14    15226.25    15058.82    282.29 o 
  16   1  14     9026.26     9445.59    207.80 o 
  17   1  14      361.70      484.78     72.10 o 
  18   1  14       65.70       51.00     54.42 o 
  19   1  14     4887.66     5015.70    177.21 o 
  20   1  14     5172.14     5350.43    399.77 o 
  21   1  14    10512.91    10066.60    351.08 o 
  22   1  14      233.58      265.24    101.49 o 
  23   1  14     1456.71     1516.63    182.79 o 
  24   1  14     2136.23     2427.52    223.31 o 
  25   1  14     4102.15     3870.33    225.36 o 
 -27   2  14     8927.94     8648.08    320.14 o 
 -26   2  14     2235.24     2465.44    169.78 o 
 -25   2  14      594.60      635.39     92.24 o 
 -24   2  14     4502.47     4431.31    153.12 o 
 -23   2  14     9701.12     9034.21    219.21 o 
 -22   2  14    10974.15    10107.44    231.46 o 
 -21   2  14     8291.56     7918.46    221.39 o 
 -20   2  14      443.39      574.28    101.61 o 
 -19   2  14     1396.27     1565.36    101.12 o 
 -18   2  14     2981.32     3170.25    138.57 o 
 -17   2  14     2917.64     3427.43    106.01 o 
 -16   2  14    22185.03    22190.48    333.85 o 
 -15   2  14    18847.28    18403.99    323.85 o 
 -14   2  14     2128.48     1892.02    120.88 o 
 -13   2  14       27.33       34.75     41.86 o 
 -12   2  14     7832.30     7640.60    170.20 o 
 -11   2  14    25852.31    24916.00    399.84 o 
 -10   2  14    29308.98    28469.92    443.91 o 
  -9   2  14     6274.93     5915.22    141.73 o 
  -8   2  14       80.91       83.08     40.51 o 
  -7   2  14     6656.18     6107.63    156.84 o 
  -6   2  14     4081.94     3926.18     95.20 o 
  -5   2  14    15476.36    15193.31    230.40 o 
  -4   2  14     2394.99     2041.56     69.21 o 
  -3   2  14     2431.66     2015.64     68.45 o 
  -2   2  14     1928.34     2071.49     79.90 o 
  -1   2  14    19250.93    20405.17    258.81 o 
   0   2  14     9178.47     8454.94    137.01 o 
   1   2  14    73680.06    76216.34    858.59 o 
   2   2  14    54224.86    55274.09    696.71 o 
   3   2  14    12965.96    14084.22    194.19 o 
   4   2  14       99.11      200.23     33.09 o 
   5   2  14    36388.48    37178.70    444.31 o 
   6   2  14    24421.31    24733.41    311.26 o 
   7   2  14    13614.87    13575.20    209.02 o 
   8   2  14     3811.39     3483.51     96.49 o 
   9   2  14     2903.81     2728.05     72.56 o 
  10   2  14     1215.72     1355.81     74.25 o 
  11   2  14    13097.66    13543.60    222.50 o 
  12   2  14    13732.24    13442.01    259.27 o 
  13   2  14    12758.16    12951.95    255.77 o 
  14   2  14     2335.33     2476.69    109.78 o 
  15   2  14      418.22      471.18     79.39 o 
  16   2  14     1106.61     1302.49    114.52 o 
  17   2  14    10105.88     9834.67    258.73 o 
  18   2  14     5795.55     6103.57    170.49 o 
  19   2  14    12957.21    12265.11    281.14 o 
  20   2  14     1320.76     1599.65    114.84 o 
  21   2  14     1147.88     1476.76    133.58 o 
  22   2  14     3251.99     3269.78    158.93 o 
  23   2  14     4214.80     3740.37    218.57 o 
  24   2  14     1911.68     2106.68    212.82 o 
 -25   3  14     4487.81     4127.74    183.87 o 
 -24   3  14    10982.67    10954.38    363.26 o 
 -23   3  14      621.80      717.96    107.75 o 
 -22   3  14      681.63      830.02     97.31 o 
 -21   3  14     2507.09     2533.79    129.83 o 
 -20   3  14    12226.10    12151.70    260.13 o 
 -19   3  14     4042.36     3685.80    133.75 o 
 -18   3  14    14125.43    13851.17    241.67 o 
 -17   3  14     5545.54     5290.80    133.49 o 
 -16   3  14     1240.68     1365.89     83.58 o 
 -15   3  14     3212.34     3328.95    105.54 o 
 -14   3  14    18487.47    17670.63    281.04 o 

 -13   3  14     9055.96     8839.24    173.11 o 
 -12   3  14    10843.24    10437.31    216.36 o 
 -11   3  14      471.09      603.32     60.81 o 
 -10   3  14     5583.27     5330.09    125.12 o 
  -9   3  14     2020.91     2146.54     82.47 o 
  -8   3  14    60986.22    59892.39    768.76 o 
  -7   3  14      106.29      301.76     47.02 o 
  -6   3  14    31442.39    31306.65    430.05 o 
  -5   3  14      130.38      202.71     42.64 o 
  -4   3  14     2413.99     2121.57     75.99 o 
  -3   3  14      316.74      546.07     37.90 o 
  -2   3  14    21437.26    20439.00    264.98 o 
  -1   3  14    20357.27    20770.76    269.11 o 
   0   3  14     9096.05     9489.25    146.08 o 
   1   3  14    16999.77    17818.98    237.66 o 
   2   3  14    19418.04    19724.86    259.04 o 
   3   3  14     3660.93     3769.00     85.98 o 
   4   3  14    38986.69    39810.34    476.17 o 
   5   3  14    14250.62    14927.96    233.52 o 
   6   3  14      868.65     1017.46     54.45 o 
   7   3  14       90.00       13.67     38.74 o 
   8   3  14    21097.22    20738.27    306.75 o 
   9   3  14     4054.04     4206.42    107.65 o 
  10   3  14    26845.07    26808.71    438.32 o 
  11   3  14      478.42      512.58     69.60 o 
  12   3  14      284.65      348.96     66.56 o 
  13   3  14     3028.17     3025.48    120.05 o 
  14   3  14    24853.58    25030.65    496.56 o 
  15   3  14     1757.58     2238.34    138.15 o 
  16   3  14     4606.08     4307.96    170.25 o 
  17   3  14     2966.67     2845.15    193.77 o 
  18   3  14      937.51      926.58     97.14 o 
  19   3  14     4470.97     4275.15    166.64 o 
  20   3  14     7883.24     7560.51    205.74 o 
  21   3  14     8293.10     7953.94    268.66 o 
  22   3  14     5455.04     5126.60    186.51 o 
  23   3  14      953.57     1244.37    140.81 o 
 -24   4  14      103.09      243.69     94.84 o 
 -23   4  14    10736.91    10302.66    295.03 o 
 -22   4  14       25.54      275.57    151.24 o 
 -21   4  14    20065.68    18930.57    419.14 o 
 -20   4  14       34.54       86.16     75.48 o 
 -19   4  14       48.08      165.60     79.42 o 
 -18   4  14      521.66      529.59     97.14 o 
 -17   4  14    21020.50    20207.46    423.81 o 
 -16   4  14      281.95      326.54     61.28 o 
 -15   4  14     7296.61     7187.85    160.47 o 
 -14   4  14      410.94      424.13     61.96 o 
 -13   4  14     5518.15     5218.18    132.97 o 
 -12   4  14      995.33     1132.67     80.11 o 
 -11   4  14    16618.80    15420.31    480.12 o 
 -10   4  14      955.53     1190.78     93.89 o 
  -9   4  14    11731.91    11338.42    205.23 o 
  -8   4  14      685.38      907.39     72.64 o 
  -7   4  14     4505.91     4317.58    116.36 o 
  -6   4  14      382.20      462.53     58.43 o 
  -5   4  14    49164.14    47560.44    629.48 o 
  -4   4  14     2200.05     2599.36    105.78 o 
  -3   4  14     8951.07     8772.94    146.13 o 
  -2   4  14      992.82     1141.17     58.65 o 
  -1   4  14     8803.14     8418.33    142.33 o 
   0   4  14      228.90      313.20     41.00 o 
   1   4  14    17621.71    16813.67    235.05 o 
   2   4  14        2.34      133.40     52.82 o 
   3   4  14      877.17     1110.52     76.76 o 
   4   4  14       15.18       65.85     35.81 o 
   5   4  14      459.82      656.23     62.05 o 
   6   4  14      166.68      253.23     49.63 o 
   7   4  14    18350.92    18152.49    287.88 o 
   8   4  14       24.27      187.80     55.85 o 
   9   4  14      933.38      948.72     85.26 o 
  10   4  14      501.92      627.64     78.25 o 
  11   4  14    27403.59    26380.88    446.91 o 
  12   4  14      749.07     1091.69     96.43 o 
  13   4  14    13153.88    13030.21    271.61 o 
  14   4  14     3065.01     2908.02    132.68 o 
  15   4  14      313.76      363.52     75.73 o 
  16   4  14     2320.17     2611.38    132.22 o 
  17   4  14    11602.62    11538.43    263.06 o 
  18   4  14       76.92      128.18     71.05 o 
  19   4  14     2529.73     2876.51    175.58 o 
  20   4  14      108.20      239.69    100.90 o 
  21   4  14      128.89      241.37    100.80 o 
 -21   5  14      429.87      516.55    105.66 o 
 -20   5  14    10345.46     9847.54    289.79 o 
 -19   5  14     2076.70     2504.27    174.18 o 
 -18   5  14    11581.47    11128.19    260.12 o 
 -17   5  14      358.40      574.19     90.58 o 
 -16   5  14      139.38      166.78     82.67 o 
 -15   5  14     5962.09     5835.82    201.10 o 
 -14   5  14    11383.15    11029.41    283.84 o 
 -13   5  14     2728.96     3030.93    120.81 o 
 -12   5  14     7244.64     7258.31    182.62 o 
 -11   5  14      192.18      230.34     60.19 o 
 -10   5  14     1579.33     1858.64     97.19 o 
  -9   5  14     6066.25     6679.55    177.78 o 
  -8   5  14    20697.66    20458.47    323.23 o 
  -7   5  14     1551.16     2057.86    160.36 o 
  -6   5  14    10686.88    10393.66    199.33 o 
  -5   5  14      829.07      920.69     74.95 o 

  -4   5  14     6197.74     6242.90    146.89 o 
  -3   5  14      208.01      531.97     68.46 o 
  -2   5  14    44702.00    44361.31    600.46 o 
  -1   5  14      828.45     1451.29    142.98 o 
   0   5  14     7492.13     7461.11    140.34 o 
   1   5  14      115.26      236.63     45.05 o 
   2   5  14      764.97     1086.07     66.79 o 
   3   5  14     5648.92     5675.48    135.14 o 
   4   5  14     3563.31     3670.93    109.33 o 
   5   5  14     5265.21     5265.42    151.65 o 
   6   5  14     4736.00     4619.67    143.19 o 
   7   5  14     2012.21     2260.96    111.53 o 
   8   5  14     3109.94     3065.41    122.93 o 
   9   5  14     2353.31     2676.38    118.07 o 
  10   5  14    13191.36    12838.87    271.11 o 
  11   5  14      924.95     1257.97    143.12 o 
  12   5  14      930.87      995.02     99.92 o 
  13   5  14     1744.69     1897.31    126.91 o 
  14   5  14     4073.53     4127.69    152.47 o 
  15   5  14     2935.55     2840.05    133.16 o 
  16   5  14     7384.57     7360.82    231.43 o 
  17   5  14       39.08       80.22     75.53 o 
  18   5  14      177.33      206.10     81.89 o 
  19   5  14     3892.89     3939.32    159.45 o 
 -18   6  14     1904.73     1989.11    168.59 o 
 -17   6  14     6299.26     5971.15    225.34 o 
 -16   6  14     6386.66     6595.10    233.43 o 
 -15   6  14     3964.18     3920.10    156.61 o 
 -14   6  14      406.73      661.07     99.69 o 
 -13   6  14      225.85      284.20     84.96 o 
 -12   6  14     9030.46     8675.95    224.47 o 
 -11   6  14    13108.07    12564.11    241.88 o 
 -10   6  14     6368.60     6515.98    168.63 o 
  -9   6  14     7320.71     7172.04    171.83 o 
  -8   6  14      445.93      575.59     87.49 o 
  -7   6  14     1691.85     1809.57    105.30 o 
  -6   6  14     8191.19     7782.68    177.28 o 
  -5   6  14    14320.34    14041.39    255.06 o 
  -4   6  14     4723.40     5378.85    144.61 o 
  -3   6  14     9841.52     9639.44    198.68 o 
  -2   6  14       39.18      182.66     68.12 o 
  -1   6  14      395.08      483.56     62.99 o 
   0   6  14     6353.40     6453.72    155.12 o 
   1   6  14    10401.46    10861.63    242.52 o 
   2   6  14     3642.28     3665.67    136.95 o 
   3   6  14     5955.62     6244.39    211.03 o 
   4   6  14     4702.14     4543.41    148.01 o 
   5   6  14     8543.08     8455.93    209.20 o 
   6   6  14     6863.00     7228.23    193.23 o 
   7   6  14     2263.48     2656.26    134.62 o 
   8   6  14        9.89      256.61     70.68 o 
   9   6  14      160.28      222.76     71.39 o 
  10   6  14     4059.00     4045.37    151.34 o 
  11   6  14     2978.08     3347.74    144.39 o 
  12   6  14      268.71      414.69     85.17 o 
  13   6  14    13225.15    12685.57    289.29 o 
  14   6  14       11.97      256.56     79.40 o 
  15   6  14     1092.97     1261.71    122.74 o 
 -13   7  14     9054.13     8749.02    240.11 o 
 -12   7  14      340.53      703.70    106.11 o 
 -11   7  14      884.49      924.26    112.50 o 
 -10   7  14      200.03      311.54     88.79 o 
  -9   7  14     4458.33     4105.91    161.38 o 
  -8   7  14      672.08     1010.40     94.58 o 
  -7   7  14     9831.09     9514.41    242.09 o 
  -6   7  14      184.64      510.37     77.50 o 
  -5   7  14     1980.80     2081.30    120.06 o 
  -4   7  14      798.96     1056.97     92.59 o 
  -3   7  14    13713.61    12853.40    249.80 o 
  -2   7  14     2499.94     2880.82    139.47 o 
  -1   7  14     6865.73     6709.31    227.29 o 
   0   7  14     4213.41     4076.61    179.57 o 
   1   7  14      199.07      449.30    126.43 o 
   2   7  14      199.89      233.00     95.13 o 
   3   7  14     8439.68     8186.23    265.71 o 
   4   7  14     4389.52     4602.69    260.93 o 
   5   7  14     1232.76     1625.29    149.08 o 
   6   7  14        7.11      169.40     94.00 o 
   7   7  14      602.53      567.68    112.92 o 
   8   7  14     3030.25     3142.19    178.53 o 
   9   7  14     2108.83     2614.08    140.94 o 
  10   7  14     4208.17     3980.30    159.04 o 
 -27   0  15        6.00      341.61    182.92 o 
 -25   0  15      924.92      923.22    147.17 o 
 -23   0  15     4959.33     4440.46    212.51 o 
 -21   0  15       94.57      277.41    101.80 o 
 -19   0  15      167.01      363.56     75.07 o 
 -17   0  15        5.02      191.39     60.37 o 
 -15   0  15     1790.31     1599.46     99.18 o 
 -13   0  15     2885.23     2956.21    109.91 o 
 -11   0  15    13385.05    13079.76    262.81 o 
  -9   0  15     4800.62     4542.43    123.55 o 
  -7   0  15     8833.85     8279.36    179.57 o 
  -5   0  15     2753.79     2550.59     85.10 o 
  -3   0  15     4856.68     4946.27    124.41 o 
  -1   0  15     3027.49     2748.45     90.62 o 
   1   0  15     1821.18     1688.83     80.94 o 
   3   0  15     3734.21     3548.30    209.12 o 
   5   0  15    13758.95    13087.59    316.78 o 
   7   0  15      295.45      393.90     55.84 o 

   9   0  15     2213.46     2109.83    114.80 o 
  11   0  15     9717.90     9456.25    218.89 o 
  13   0  15     1847.54     1896.82    102.75 o 
  15   0  15     7107.09     7045.02    372.88 o 
  17   0  15     4426.61     4820.99    196.09 o 
  19   0  15      283.30      249.15    133.12 o 
  21   0  15     7417.08     6991.15    402.87 o 
  23   0  15     4621.77     4075.83    321.96 o 
 -27   1  15      287.06      428.61    104.42 o 
 -26   1  15     1188.94     1659.77    142.99 o 
 -25   1  15        0.76      260.94     83.25 o 
 -24   1  15       76.68      116.16     66.08 o 
 -23   1  15     2878.57     3325.52    127.67 o 
 -22   1  15       19.74      217.24     66.83 o 
 -21   1  15       58.20      105.00    105.65 o 
 -20   1  15       11.86       40.92     46.53 o 
 -19   1  15     2190.37     2330.06    219.39 o 
 -18   1  15      168.58      205.84     53.07 o 
 -17   1  15       16.41      136.17     49.09 o 
 -16   1  15      952.65     1142.73     78.41 o 
 -15   1  15      843.23     1365.27     79.67 o 
 -14   1  15     2355.83     2716.84     77.08 o 
 -13   1  15     1318.64     1574.33     82.74 o 
 -12   1  15       65.33       48.42     32.09 o 
 -11   1  15       31.23       80.77     29.62 o 
 -10   1  15     4049.65     3814.85     97.12 o 
  -9   1  15      946.03     1199.96     65.17 o 
  -8   1  15     2017.24     1978.15     70.10 o 
  -7   1  15      224.74      269.48     39.85 o 
  -6   1  15      191.84      224.91     36.98 o 
  -5   1  15        7.30       59.56     31.49 o 
  -4   1  15     6438.61     6073.82    118.15 o 
  -3   1  15      774.45      799.31     50.83 o 
  -2   1  15      936.98      836.93     42.42 o 
  -1   1  15        8.25       34.05     23.59 o 
   0   1  15     4640.53     4532.59     85.99 o 
   1   1  15       99.54      158.22     35.23 o 
   2   1  15    12580.34    12077.28    254.05 o 
   3   1  15     3292.11     3387.44     75.88 o 
   4   1  15     2499.34     2761.78     68.84 o 
   5   1  15       12.00       69.36     28.54 o 
   6   1  15     7381.86     7470.60    135.50 o 
   7   1  15     2416.50     2385.25     86.81 o 
   8   1  15     7469.30     7419.41    137.23 o 
   9   1  15      653.46      758.48     54.56 o 
  10   1  15      687.64      779.97     54.38 o 
  11   1  15       40.07       84.07     38.63 o 
  12   1  15      820.62      861.51     65.35 o 
  13   1  15     1209.37     1591.04     80.56 o 
  14   1  15     2739.57     2914.94    126.23 o 
  15   1  15     1403.66     1485.13     97.19 o 
  16   1  15     1347.67     1526.70    100.55 o 
  17   1  15      221.69      445.51     68.35 o 
  18   1  15    11056.50    10383.82    577.29 o 
  19   1  15     2127.26     2471.25    146.14 o 
  20   1  15     6132.75     5684.37    251.86 o 
  21   1  15       86.70       67.93     88.42 o 
  22   1  15        7.19       87.14     92.55 o 
  23   1  15       35.26      138.84     97.68 o 
  24   1  15     3440.66     3137.54    203.09 o 
 -26   2  15       14.91      334.94     97.92 o 
 -25   2  15      649.33      978.46    100.63 o 
 -24   2  15        0.54      256.60     76.98 o 
 -23   2  15        4.36      414.80    105.07 o 
 -22   2  15     3429.72     3581.73    152.76 o 
 -21   2  15       10.56      268.63     61.07 o 
 -20   2  15      299.67      364.00     64.65 o 
 -19   2  15      431.52      615.52     67.71 o 
 -18   2  15      868.79      910.92     75.78 o 
 -17   2  15     1775.79     1512.27    112.58 o 
 -16   2  15     1283.32     1883.16    156.86 o 
 -15   2  15     1003.44     1138.44    128.79 o 
 -14   2  15       42.00       61.93     30.82 o 
 -13   2  15     3919.69     3879.62    122.78 o 
 -12   2  15     1139.60     1279.61     86.73 o 
 -11   2  15     1031.72     1073.49     80.70 o 
 -10   2  15     2822.15     2739.55    102.14 o 
  -9   2  15       77.47       29.94     25.71 o 
  -8   2  15      249.99      315.95     53.14 o 
  -7   2  15     2688.63     2575.16     93.46 o 
  -6   2  15    11660.73    11216.16    211.48 o 
  -5   2  15     1103.61     1335.82     72.45 o 
  -4   2  15     1214.14     1227.44     65.02 o 
  -3   2  15       99.81      108.04     36.41 o 
  -2   2  15     2671.07     2605.42     78.35 o 
  -1   2  15    13732.22    14155.29    192.98 o 
   0   2  15     4095.39     4019.66     82.35 o 
   1   2  15     2682.67     2703.43     78.94 o 
   2   2  15       68.75      141.41     32.45 o 
   3   2  15     8246.36     7978.85    131.50 o 
   4   2  15      615.32      720.74     46.96 o 
   5   2  15     3495.87     3565.42     82.17 o 
   6   2  15     5675.69     5369.13    102.97 o 
   7   2  15       52.12       92.65     32.43 o 
   8   2  15      449.84      514.40     42.85 o 
   9   2  15     5334.46     5380.71    123.03 o 
  10   2  15    13206.92    12930.18    215.86 o 
  11   2  15     5182.35     5156.84    123.20 o 
  12   2  15      926.24     1037.43     88.64 o 
  13   2  15       55.78      132.57     59.53 o 

  14   2  15     1161.31     1292.33    120.83 o 
  15   2  15      602.33      537.24     71.49 o 
  16   2  15      773.89     1152.35    147.63 o 
  17   2  15     2079.23     2283.05    117.24 o 
  18   2  15     3057.30     2934.39    123.84 o 
  19   2  15     1099.58     1171.30    101.35 o 
  20   2  15       27.58      139.12     65.05 o 
  21   2  15     4821.18     4059.33    197.96 o 
  22   2  15     2162.82     2078.67    157.77 o 
  23   2  15     1330.84     1441.82    178.71 o 
 -25   3  15     1996.20     2091.84    196.33 o 
 -24   3  15      565.74     1064.61    206.80 o 
 -23   3  15      107.30      161.97     73.35 o 
 -22   3  15     1380.43     1620.84    118.19 o 
 -21   3  15      506.80      646.10     89.72 o 
 -20   3  15     1050.25     1337.77    123.13 o 
 -19   3  15      475.06      529.62     79.07 o 
 -18   3  15     3166.96     3336.81    110.97 o 
 -17   3  15      445.84      525.30     64.68 o 
 -16   3  15     3773.41     3434.47    109.85 o 
 -15   3  15     1142.28     1302.89     84.59 o 
 -14   3  15      540.00      655.21     66.83 o 
 -13   3  15     1411.90     1400.12     98.80 o 
 -12   3  15     3291.35     3108.31    101.38 o 
 -11   3  15      240.00      296.26     55.48 o 
 -10   3  15     2006.88     2089.43     84.73 o 
  -9   3  15     5653.94     5432.01    127.67 o 
  -8   3  15      166.51      248.73     48.86 o 
  -7   3  15     3488.04     3335.29     98.54 o 
  -6   3  15     5356.03     4787.39    115.56 o 
  -5   3  15     3554.53     3329.33     95.66 o 
  -4   3  15     1091.14     1190.03     79.40 o 
  -3   3  15     5284.60     4902.70    114.42 o 
  -2   3  15        6.05       16.76     24.90 o 
  -1   3  15        1.89       59.93     27.74 o 
   0   3  15     4074.32     3989.32     86.12 o 
   1   3  15     3447.00     3586.60     82.71 o 
   2   3  15     2343.41     2431.65     72.56 o 
   3   3  15     4219.39     4053.05     89.29 o 
   4   3  15       66.60       83.95     36.86 o 
   5   3  15     1155.78     1195.57     58.94 o 
   6   3  15      627.58      613.60     47.61 o 
   7   3  15     5016.76     5017.79    117.99 o 
   8   3  15     2023.93     2116.53     81.93 o 
   9   3  15     7867.52     7583.28    151.97 o 
  10   3  15       33.63      -37.60     47.44 o 
  11   3  15       34.46       56.48     86.61 o 
  12   3  15     5046.13     5012.66    176.35 o 
  13   3  15     3088.47     3124.04    146.83 o 
  14   3  15      961.62     1159.53    207.34 o 
  15   3  15     4407.58     4446.55    170.81 o 
  16   3  15       45.25      -12.15     60.60 o 
  17   3  15     1019.59     1244.21    107.97 o 
  18   3  15     1596.71     1958.11    130.91 o 
  19   3  15     5479.49     4871.24    162.53 o 
  20   3  15      706.65      864.14    100.93 o 
  21   3  15     6133.51     5233.15    172.96 o 
  22   3  15      304.20      423.57     81.50 o 
 -23   4  15       69.37      626.49    192.64 o 
 -22   4  15       55.67       95.57    203.04 o 
 -21   4  15     3042.23     3305.45    455.31 o 
 -20   4  15     1202.37     1202.87    127.53 o 
 -19   4  15     3295.86     3151.74    133.96 o 
 -18   4  15     1109.57     1408.04    110.89 o 
 -17   4  15     1444.00     1814.02    141.41 o 
 -16   4  15      875.23      937.36     79.31 o 
 -15   4  15     6746.88     6348.23    151.20 o 
 -14   4  15        3.31       38.84     52.62 o 
 -13   4  15      242.48      257.06     57.11 o 
 -12   4  15     3859.03     3469.26    140.97 o 
 -11   4  15     1133.93     1128.86     93.01 o 
 -10   4  15      528.92      668.45     94.97 o 
  -9   4  15     3582.18     3371.28    107.60 o 
  -8   4  15     4778.98     4838.40    125.82 o 
  -7   4  15     1418.35     1769.05     89.87 o 
  -6   4  15     1096.70     1170.95     79.33 o 
  -5   4  15     2531.19     2540.23     93.62 o 
  -4   4  15      549.45      670.16     65.27 o 
  -3   4  15    11104.48    10343.43    189.68 o 
  -2   4  15     1504.68     1652.37     83.41 o 
  -1   4  15      146.14      286.94     41.29 o 
   0   4  15     6433.13     6194.40    118.81 o 
   1   4  15     6184.39     5704.28    113.18 o 
   2   4  15     1797.02     1921.89     68.85 o 
   3   4  15      838.87     1197.00     64.78 o 
   4   4  15     4695.82     4416.92     99.00 o 
   5   4  15       44.69      124.33     45.34 o 
   6   4  15     1742.87     1912.11     85.29 o 
   7   4  15      489.12      518.34     70.45 o 
   8   4  15      328.34      465.07     69.17 o 
   9   4  15     5412.73     5025.75    149.33 o 
  10   4  15     4727.82     4710.44    146.51 o 
  11   4  15       91.57      348.91     68.07 o 
  12   4  15    10479.54     9937.60    227.63 o 
  13   4  15     3513.78     3248.36    129.18 o 
  14   4  15      151.34      191.42     67.61 o 
  15   4  15     1489.19     1609.65    119.13 o 
  16   4  15     6911.98     6801.74    192.48 o 
  17   4  15     2168.77     2481.63    170.86 o 
  18   4  15     1419.07     1431.96    140.31 o 

  19   4  15      941.13      926.14    174.26 o 
  20   4  15      453.07      563.08    110.73 o 
 -21   5  15      357.99      431.29    109.27 o 
 -20   5  15     1140.50     1518.73    244.51 o 
 -19   5  15      181.13      294.87     82.07 o 
 -18   5  15     2958.28     3186.10    141.75 o 
 -17   5  15      583.83      676.47    109.18 o 
 -16   5  15      106.51       56.63     78.39 o 
 -15   5  15     3615.86     3466.14    158.51 o 
 -14   5  15     1766.72     2064.94    149.05 o 
 -13   5  15       93.79      224.59     61.84 o 
 -12   5  15     1189.60     1332.35     90.05 o 
 -11   5  15     4478.28     4202.33    126.29 o 
 -10   5  15        0.47      119.39     32.90 o 
  -9   5  15      943.50     1182.50     87.07 o 
  -8   5  15     2669.08     2501.38    102.44 o 
  -7   5  15      472.54      546.64     66.77 o 
  -6   5  15     4836.33     4645.11    127.66 o 
  -5   5  15      432.38      597.53     68.52 o 
  -4   5  15      633.15      816.32     73.51 o 
  -3   5  15     3515.36     3574.83    112.53 o 
  -2   5  15     6605.92     6559.14    151.14 o 
  -1   5  15      467.17      642.06     66.35 o 
   0   5  15     1921.79     1993.93     95.61 o 
   1   5  15     4563.83     4279.07    118.96 o 
   2   5  15     2243.61     2386.74     80.87 o 
   3   5  15     5364.71     5574.82    134.86 o 
   4   5  15     4293.35     3835.92    112.21 o 
   5   5  15      915.38     1235.15     93.56 o 
   6   5  15      205.62      253.40     62.37 o 
   7   5  15     7114.82     6695.36    176.94 o 
   8   5  15      893.85     1112.88     95.25 o 
   9   5  15      370.83      475.85     74.38 o 
  10   5  15     8359.65     7750.44    200.07 o 
  11   5  15     1813.86     1920.20    124.68 o 
  12   5  15     1364.95     1722.86    121.97 o 
  13   5  15     7326.77     7005.28    197.39 o 
  14   5  15     2834.07     2853.37    134.47 o 
  15   5  15     2456.15     2481.74    157.17 o 
  16   5  15     3297.10     2828.96    143.68 o 
  17   5  15     2149.76     2424.94    154.55 o 
  18   5  15      253.64      514.09     93.73 o 
 -17   6  15     1082.58     1551.85    147.91 o 
 -16   6  15      122.60      204.31     80.16 o 
 -15   6  15      794.41      706.07    100.52 o 
 -14   6  15     4538.30     4065.46    158.23 o 
 -13   6  15      637.35      711.85     97.78 o 
 -12   6  15      259.33      395.31     93.28 o 
 -11   6  15     2017.12     2293.91    112.91 o 
 -10   6  15     2384.57     2400.16    110.47 o 
  -9   6  15     4930.68     4778.50    161.14 o 
  -8   6  15     2228.89     2265.29    144.02 o 
  -7   6  15      358.90      449.04     78.75 o 
  -6   6  15      577.72      751.47     87.82 o 
  -5   6  15     5047.67     4910.46    156.33 o 
  -4   6  15      915.07      964.11     94.08 o 
  -3   6  15     1096.23      969.54     92.85 o 
  -2   6  15     4121.82     3947.63    139.26 o 
  -1   6  15      113.65      315.26     69.32 o 
   0   6  15     1325.11     1570.22    145.85 o 
   1   6  15     2447.04     2390.22    129.86 o 
   2   6  15     3276.79     3064.41    129.50 o 
   3   6  15     6455.93     5769.89    205.48 o 
   4   6  15     2856.36     3097.57    156.48 o 
   5   6  15     1685.10     2084.61    158.51 o 
   6   6  15      489.31      646.31     84.66 o 
   7   6  15    13284.87    12242.08    268.73 o 
   8   6  15     8568.19     8403.14    215.87 o 
   9   6  15      376.58      691.96     89.79 o 
  10   6  15     2966.70     2983.57    136.67 o 
  11   6  15     6545.24     6409.02    192.35 o 
  12   6  15       31.62      272.70     79.18 o 
  13   6  15     1190.26     1431.94    124.55 o 
  14   6  15     2015.37     2236.79    148.85 o 
 -12   7  15     3661.04     3539.83    162.78 o 
 -11   7  15     2348.05     2678.46    155.07 o 
 -10   7  15      419.86      542.44     99.73 o 
  -9   7  15        0.63      274.04     85.56 o 
  -8   7  15     7413.11     7164.74    209.00 o 
  -7   7  15     3636.43     3557.96    131.10 o 
  -6   7  15      402.44      505.39     79.45 o 
  -5   7  15     5212.15     5140.74    153.20 o 
  -4   7  15     2703.50     2922.88    121.38 o 
  -3   7  15      247.38      382.89     82.14 o 
  -2   7  15     1014.29     1005.12    106.45 o 
  -1   7  15     3857.83     3280.45    219.60 o 
   0   7  15      183.27      378.15    129.34 o 
   1   7  15     2754.99     2641.01    209.33 o 
   2   7  15       44.45      200.19    101.02 o 
   3   7  15     2212.33     2708.51    173.00 o 
   4   7  15     4088.92     3970.34    183.81 o 
   5   7  15     5966.39     5246.23    210.96 o 
   6   7  15      826.59     1222.03    212.43 o 
   7   7  15       64.29      291.75    115.60 o 
   8   7  15     6686.91     6177.94    233.00 o 
   9   7  15      657.31      947.54    133.66 o 
 -26   0  16     6866.76     5778.74    844.48 o 
 -24   0  16     7297.52     7660.92    432.24 o 
 -22   0  16      454.70      401.11    114.93 o 
 -20   0  16    15588.30    16417.89    730.62 o 

 -18   0  16    41132.84    41926.66   1157.41 o 
 -16   0  16     6125.31     6447.24    177.38 o 
 -14   0  16    70185.11    70332.21   1278.81 o 
 -12   0  16    13232.11    13694.64    277.99 o 
 -10   0  16    13224.68    13385.26    315.39 o 
  -8   0  16    26215.59    26428.04    464.19 o 
  -6   0  16    19969.59    20076.29    363.33 o 
  -4   0  16     8080.43     7128.82    161.83 o 
  -2   0  16    97118.42    91448.30   1444.78 o 
   0   0  16       17.09       -0.74     37.32 o 
   2   0  16    44577.07    41351.12    688.82 o 
   4   0  16    27224.22    25905.59   1569.59 o 
   6   0  16      167.58      248.88     52.05 o 
   8   0  16     9312.73     8914.55    204.84 o 
  10   0  16    37504.92    38550.19    661.96 o 
  12   0  16      423.95      662.00    102.64 o 
  14   0  16    69452.94    70470.60   1155.42 o 
  16   0  16    10832.71    10728.31    620.44 o 
  18   0  16     6208.56     6384.09    370.26 o 
  20   0  16     9530.22     9049.83    467.94 o 
  22   0  16     1904.37     2376.85    301.66 o 
  24   0  16       21.20       27.60    136.04 o 
 -27   1  16     4679.68     4601.05    192.32 o 
 -26   1  16      592.67      701.75    115.76 o 
 -25   1  16      905.55      941.51    121.28 o 
 -24   1  16     1999.69     2339.20    139.34 o 
 -23   1  16    16784.27    16683.31    420.26 o 
 -22   1  16    11504.88    10918.23    275.80 o 
 -21   1  16    22963.73    21784.48    407.95 o 
 -20   1  16     3276.63     3105.77    120.09 o 
 -19   1  16      123.84      141.57     54.83 o 
 -18   1  16     2387.75     2474.87     96.07 o 
 -17   1  16    23928.01    24726.48    367.07 o 
 -16   1  16      308.51      605.99     63.92 o 
 -15   1  16    21700.29    21606.56    325.46 o 
 -14   1  16     2724.21     2992.21     95.57 o 
 -13   1  16     2611.66     2539.55     88.38 o 
 -12   1  16     3086.18     3091.07     94.39 o 
 -11   1  16    40827.28    40436.98    579.39 o 
 -10   1  16    11780.02    11686.82    195.55 o 
  -9   1  16    10771.67    10257.66    177.46 o 
  -8   1  16      168.79      174.93     40.43 o 
  -7   1  16     4086.98     3969.32     97.20 o 
  -6   1  16    22598.75    21793.32    310.32 o 
  -5   1  16    35663.53    34758.63    462.53 o 
  -4   1  16      127.88      226.63     39.32 o 
  -3   1  16     7380.42     6613.87    116.32 o 
  -2   1  16      303.14      427.86     33.90 o 
  -1   1  16    32502.80    32438.25    390.44 o 
   0   1  16     2188.08     2564.87     65.35 o 
   1   1  16    51965.53    51080.93    723.85 o 
   2   1  16    10646.67    11274.36    180.14 o 
   3   1  16      118.67      145.14     32.13 o 
   4   1  16     2202.13     2291.90     65.82 o 
   5   1  16    26119.13    26299.50    329.20 o 
   6   1  16    16555.09    16890.28    307.89 o 
   7   1  16    21465.84    21479.00    306.06 o 
   8   1  16      204.98      255.36     39.69 o 
   9   1  16      495.85      582.18     53.74 o 
  10   1  16    17704.34    17582.45    242.73 o 
  11   1  16    13820.42    14100.15    206.68 o 
  12   1  16     9378.53     9487.81    177.14 o 
  13   1  16     7987.85     8091.77    162.03 o 
  14   1  16    23277.45    23339.58    347.01 o 
  15   1  16     9232.37     9386.08    208.07 o 
  16   1  16     5959.29     6322.73    166.40 o 
  17   1  16    32180.28    32149.20    752.55 o 
  18   1  16     2521.93     3049.68    141.52 o 
  19   1  16     7137.17     6866.74    213.14 o 
  20   1  16     1699.65     1621.51    169.81 o 
  21   1  16      310.59      448.87    116.41 o 
  22   1  16     2852.45     2678.29    186.57 o 
  23   1  16     4923.43     4100.73    227.88 o 
  24   1  16      310.47      495.14    127.21 o 
 -26   2  16     7563.13     7179.82    249.48 o 
 -25   2  16    12886.05    12379.75    276.69 o 
 -24   2  16     7390.48     6636.03    188.74 o 
 -23   2  16     2755.19     2544.35    119.12 o 
 -22   2  16     2768.99     2394.53    193.52 o 
 -21   2  16     4639.88     5021.32    230.66 o 
 -20   2  16    14935.92    14610.90    289.10 o 
 -19   2  16     6864.18     7400.55    272.01 o 
 -18   2  16     2607.87     2320.29    164.61 o 
 -17   2  16       23.93       15.74     31.57 o 
 -16   2  16      114.20      153.38     47.72 o 
 -15   2  16     5288.32     4925.38    189.82 o 
 -14   2  16     9803.66     9586.22    182.89 o 
 -13   2  16    14256.74    14318.43    237.81 o 
 -12   2  16    13474.27    13084.55    221.19 o 
 -11   2  16      903.64     1007.46     69.79 o 
 -10   2  16      465.24      528.64     57.04 o 
  -9   2  16    31705.52    30485.25    422.52 o 
  -8   2  16    23339.71    23468.84    381.57 o 
  -7   2  16    39632.34    38766.41    580.82 o 
  -6   2  16      264.85      321.69     53.79 o 
  -5   2  16      581.71      483.72     59.28 o 
  -4   2  16    20026.10    20643.46    338.05 o 
  -3   2  16    11774.73    10970.39    184.51 o 
  -2   2  16    17563.77    18336.54    271.44 o 
  -1   2  16     3682.67     3950.62     82.01 o 

   0   2  16     6811.13     6745.82    114.92 o 
   1   2  16      508.80      512.12     46.16 o 
   2   2  16     6957.02     7805.74    129.31 o 
   3   2  16    17884.44    17537.51    236.57 o 
   4   2  16    28699.94    28398.46    354.17 o 
   5   2  16    13042.71    13286.84    192.09 o 
   6   2  16     3241.92     3334.39     82.01 o 
   7   2  16    20568.06    20822.01    274.97 o 
   8   2  16    29557.91    30188.86    412.25 o 
   9   2  16    29612.36    30744.96    427.28 o 
  10   2  16     5829.31     6041.43    134.83 o 
  11   2  16     1405.95     1584.88     84.42 o 
  12   2  16        3.65       23.90     64.61 o 
  13   2  16    16118.07    15801.97    298.71 o 
  14   2  16      312.75      496.42     73.98 o 
  15   2  16     8022.74     7816.79    223.10 o 
  16   2  16     4935.08     5240.29    208.70 o 
  17   2  16     1743.18     2196.23    128.58 o 
  18   2  16       66.78      188.11     68.98 o 
  19   2  16     1143.75     1294.06    104.19 o 
  20   2  16     8810.20     8388.12    249.73 o 
  21   2  16     4989.49     5296.02    197.99 o 
  22   2  16     3721.97     3665.97    376.74 o 
  23   2  16      270.64      274.51    111.51 o 
 -25   3  16      401.44      487.70    124.65 o 
 -24   3  16     5997.72     5847.39    182.97 o 
 -23   3  16     3056.25     3180.41    138.52 o 
 -22   3  16    21757.23    20146.61    381.16 o 
 -21   3  16      262.48      370.81     96.03 o 
 -20   3  16     5061.67     4564.06    152.56 o 
 -19   3  16     3937.54     3613.12    154.19 o 
 -18   3  16     3406.12     3777.60    117.98 o 
 -17   3  16     3462.91     3542.63    122.12 o 
 -16   3  16    15434.01    15254.84    260.14 o 
 -15   3  16      209.79      289.66     55.71 o 
 -14   3  16       60.75       60.49     35.66 o 
 -13   3  16      804.32      873.50     73.40 o 
 -12   3  16    15606.91    15283.38    254.06 o 
 -11   3  16     4265.98     4302.58    117.44 o 
 -10   3  16    23475.29    22893.08    341.54 o 
  -9   3  16     7441.61     7878.31    160.16 o 
  -8   3  16       75.14       75.94     45.87 o 
  -7   3  16     1993.61     2014.03     88.94 o 
  -6   3  16    22107.27    20923.17    312.54 o 
  -5   3  16     2322.44     2729.64     90.42 o 
  -4   3  16    32794.50    31477.37    435.11 o 
  -3   3  16     2319.03     2562.07    125.61 o 
  -2   3  16       52.54       68.25     41.37 o 
  -1   3  16      387.91      651.19     76.35 o 
   0   3  16    33615.09    33058.18    451.47 o 
   1   3  16     9117.20     9267.59    168.65 o 
   2   3  16     3569.12     3471.45     96.99 o 
   3   3  16    11743.30    11581.59    196.25 o 
   4   3  16     8006.34     8044.96    177.64 o 
   5   3  16     1563.77     1626.19     98.14 o 
   6   3  16    16839.76    16799.82    258.81 o 
   7   3  16    14498.44    15191.08    276.21 o 
   8   3  16     3287.11     3521.65    116.82 o 
   9   3  16     2809.83     2779.51    106.75 o 
  10   3  16     2700.40     2880.10    179.00 o 
  11   3  16      714.05      878.67    104.17 o 
  12   3  16     6529.09     6987.35    212.98 o 
  13   3  16     3158.70     3257.37    126.22 o 
  14   3  16     6264.01     6158.67    172.39 o 
  15   3  16    10531.78    10128.55    232.82 o 
  16   3  16     8628.65     8290.90    209.27 o 
  17   3  16     1328.94     1678.91    117.92 o 
  18   3  16    21906.67    20537.75    385.19 o 
  19   3  16     5790.48     5894.85    223.54 o 
  20   3  16     1284.33     1397.90    117.77 o 
  21   3  16        0.24       -3.00     67.08 o 
  22   3  16     2769.19     2776.47    154.11 o 
 -23   4  16     2149.08     2464.24    241.47 o 
 -22   4  16      183.45      148.88     88.74 o 
 -21   4  16     2180.22     2389.04    228.38 o 
 -20   4  16      625.30      927.64    103.49 o 
 -19   4  16    17171.50    16413.54    394.33 o 
 -18   4  16      622.36      574.51    116.48 o 
 -17   4  16     5026.46     4635.09    154.51 o 
 -16   4  16      367.41      351.55     64.63 o 
 -15   4  16    22047.79    21089.33    360.67 o 
 -14   4  16      226.91      452.37     64.16 o 
 -13   4  16    15199.65    13932.44    348.14 o 
 -12   4  16      689.47      698.35     82.68 o 
 -11   4  16      821.43      948.51     76.08 o 
 -10   4  16     2587.86     2389.16     96.78 o 
  -9   4  16    17704.29    17431.50    282.84 o 
  -8   4  16      540.84      840.92     71.53 o 
  -7   4  16    14381.59    13977.26    239.27 o 
  -6   4  16       40.57      133.92     76.40 o 
  -5   4  16       45.19      103.25     49.11 o 
  -4   4  16      176.11      352.86     54.63 o 
  -3   4  16    39292.27    39211.33    534.98 o 
  -2   4  16     1176.64     2039.47    132.60 o 
  -1   4  16    26620.14    26255.00    380.50 o 
   0   4  16     6201.48     6429.32    169.68 o 
   1   4  16     5349.54     5721.23    114.52 o 
   2   4  16     2427.21     2614.24     78.31 o 
   3   4  16    17893.61    18069.88    252.60 o 
   4   4  16        0.58      129.15     52.20 o 

   5   4  16      633.23      670.16     63.09 o 
   6   4  16      623.92      867.19     68.98 o 
   7   4  16      435.74      649.57     75.27 o 
   8   4  16     1869.00     2085.25    160.96 o 
   9   4  16    11114.67    11058.65    236.71 o 
  10   4  16     8220.62     8220.59    241.10 o 
  11   4  16    19759.40    19799.03    362.04 o 
  12   4  16     3675.04     3624.46    157.27 o 
  13   4  16      163.88      223.58     67.61 o 
  14   4  16      629.82      757.80     89.91 o 
  15   4  16    16222.57    16700.79    389.25 o 
  16   4  16      895.67     1140.54    129.70 o 
  17   4  16      329.84      299.55     95.91 o 
  18   4  16      687.15      922.11    122.40 o 
  19   4  16     6490.91     6447.09    196.52 o 
  20   4  16      302.53      571.00     96.81 o 
 -20   5  16      529.74      615.08    199.55 o 
 -19   5  16     1110.54     1363.78    156.29 o 
 -18   5  16     4554.15     4568.90    188.03 o 
 -17   5  16     1001.40     1188.44    127.98 o 
 -16   5  16    10256.92    10057.01    278.40 o 
 -15   5  16       31.16      145.64     75.96 o 
 -14   5  16        5.33       22.05     57.26 o 
 -13   5  16      523.69      718.65     77.80 o 
 -12   5  16    26919.17    25001.28    386.57 o 
 -11   5  16     1412.66     1800.48    119.21 o 
 -10   5  16    15991.62    15101.27    284.66 o 
  -9   5  16       96.05      233.55     59.69 o 
  -8   5  16       56.43       59.20     55.09 o 
  -7   5  16     4909.63     4912.38    174.47 o 
  -6   5  16    12276.74    11628.97    217.79 o 
  -5   5  16     2452.85     2724.45    103.13 o 
  -4   5  16    12907.88    12971.38    233.68 o 
  -3   5  16      796.53     1090.14     85.30 o 
  -2   5  16      215.58      238.39     57.79 o 
  -1   5  16       20.72      114.96     53.54 o 
   0   5  16    19206.04    19186.64    324.84 o 
   1   5  16      957.43     1474.02     86.86 o 
   2   5  16    11807.34    11242.02    240.08 o 
   3   5  16      109.22      376.98     85.90 o 
   4   5  16     2882.08     2744.41     99.28 o 
   5   5  16     5090.60     4994.10    149.24 o 
   6   5  16    14171.49    14333.80    285.25 o 
   7   5  16      500.25      907.07     86.61 o 
   8   5  16     9768.62     9586.74    221.36 o 
   9   5  16        6.68      130.08     62.83 o 
  10   5  16     1677.28     1982.04    124.16 o 
  11   5  16      550.94      851.74     95.90 o 
  12   5  16    28161.25    27340.67    478.52 o 
  13   5  16      160.27      449.20     81.28 o 
  14   5  16     4761.90     4996.86    168.19 o 
  15   5  16       96.07      210.63     77.32 o 
  16   5  16     1332.88     1739.52    133.28 o 
  17   5  16      365.58      651.18     95.38 o 
 -17   6  16      241.03      250.16    101.28 o 
 -16   6  16      640.20      579.38     99.75 o 
 -15   6  16      423.07      512.86     94.12 o 
 -14   6  16     2948.70     3023.34    143.76 o 
 -13   6  16     8478.37     8040.13    218.77 o 
 -12   6  16     1524.50     1694.98    129.09 o 
 -11   6  16      937.41     1127.70    103.80 o 
 -10   6  16      304.88      391.01     70.51 o 
  -9   6  16     2182.26     2476.51    120.38 o 
  -8   6  16     7497.12     7531.85    198.10 o 
  -7   6  16     5951.11     6126.94    176.16 o 
  -6   6  16       36.51       64.17     63.46 o 
  -5   6  16      214.94      288.17     74.84 o 
  -4   6  16     6508.54     6708.65    183.76 o 
  -3   6  16     5795.89     5673.38    168.69 o 
  -2   6  16     4376.86     4732.13    153.05 o 
  -1   6  16    13407.45    13080.93    272.57 o 
   0   6  16      403.49      898.08    111.00 o 
   1   6  16     6349.27     5896.85    207.05 o 
   2   6  16     6009.03     5953.79    210.07 o 
   3   6  16     3004.30     3463.00    165.51 o 
   4   6  16     9871.96     9902.12    280.93 o 
   5   6  16     6761.92     6752.78    228.06 o 
   6   6  16      710.90     1306.64    135.32 o 
   7   6  16     2661.67     2974.68    164.78 o 
   8   6  16     1472.34     2059.92    198.81 o 
   9   6  16    18898.53    18001.47    354.76 o 
  10   6  16     3750.69     4270.23    156.06 o 
  11   6  16     2666.74     2622.63    143.04 o 
  12   6  16      729.59      826.00    104.89 o 
  13   6  16      763.31     1047.56    110.47 o 
  14   6  16      798.64     1003.43    113.63 o 
 -11   7  16     9295.30     8934.56    243.08 o 
 -10   7  16     5214.75     5095.31    213.36 o 
  -9   7  16     2739.57     2951.02    152.52 o 
  -8   7  16     1806.22     2021.28    159.46 o 
  -7   7  16     3740.03     3817.92    135.90 o 
  -6   7  16      357.20      732.25     87.40 o 
  -5   7  16     9620.44     9700.84    214.98 o 
  -4   7  16     2040.72     2251.65    124.82 o 
  -3   7  16      174.48      234.69     81.98 o 
  -2   7  16      261.93      287.96     82.44 o 
  -1   7  16     8797.37     8519.02    264.55 o 
   0   7  16      880.85     1381.73    220.47 o 
   1   7  16     5664.80     5434.73    210.27 o 
   2   7  16     3844.34     3677.71    268.25 o 

   3   7  16       10.44      102.35     85.33 o 
   4   7  16     1799.23     2233.05    176.42 o 
   5   7  16     8081.14     7810.83    259.67 o 
   6   7  16     2803.17     3473.87    185.07 o 
   7   7  16    13274.63    12549.28    407.48 o 
   8   7  16      104.53      703.17    120.51 o 
 -25   0  17     4280.23     4070.07    270.72 o 
 -23   0  17      386.61      447.12    120.02 o 
 -21   0  17     7722.03     7365.18    272.35 o 
 -19   0  17     3983.06     3158.71    177.00 o 
 -17   0  17       13.85       75.78     87.57 o 
 -15   0  17     4110.53     3970.44    181.32 o 
 -13   0  17     1558.14     1576.39    112.15 o 
 -11   0  17     3138.21     2964.71    120.57 o 
  -9   0  17    19189.88    18798.16    352.12 o 
  -7   0  17       12.25      -51.37     34.71 o 
  -5   0  17    15449.48    14481.59    279.95 o 
  -3   0  17     4762.35     4774.81    175.99 o 
  -1   0  17     1065.79     1092.46     72.51 o 
   1   0  17     9528.93     9367.43    203.54 o 
   3   0  17     5435.14     5083.77    138.78 o 
   5   0  17      949.92      829.45     94.75 o 
   7   0  17     9040.53     8784.27    203.48 o 
   9   0  17     5090.50     4933.55    147.55 o 
  11   0  17      237.58      308.51     81.49 o 
  13   0  17     8203.07     7989.27    287.30 o 
  15   0  17     1266.45     1648.00    182.43 o 
  17   0  17     5899.32     5901.14    348.13 o 
  19   0  17    11544.38    11043.52    518.57 o 
  21   0  17      462.97      859.54    200.49 o 
  23   0  17     3869.46     3543.71    304.81 o 
 -26   1  17       84.89       85.06     93.36 o 
 -25   1  17      110.73      334.16    100.96 o 
 -24   1  17     1456.64     1601.27    120.56 o 
 -23   1  17      178.83      379.29    214.56 o 
 -22   1  17      706.35     1076.34    182.94 o 
 -21   1  17     4465.63     4825.16    241.17 o 
 -20   1  17      471.79      728.31     72.88 o 
 -19   1  17      519.74      704.97     71.83 o 
 -18   1  17     1384.76     1531.99     91.12 o 
 -17   1  17     4339.43     3834.67    128.16 o 
 -16   1  17      120.11      200.26     54.76 o 
 -15   1  17      107.63      236.22     55.52 o 
 -14   1  17     1136.85     1168.96     76.71 o 
 -13   1  17     1153.09     1410.67     77.97 o 
 -12   1  17     5756.60     5849.23    131.12 o 
 -11   1  17     2545.16     2781.35     90.34 o 
 -10   1  17      158.70      162.40     45.13 o 
  -9   1  17      263.24      389.51     50.48 o 
  -8   1  17     5637.34     5209.70    116.91 o 
  -7   1  17     1870.14     1784.61     70.05 o 
  -6   1  17     7280.55     7119.45    137.75 o 
  -5   1  17      178.34      300.02     43.20 o 
  -4   1  17       56.84       39.73     38.08 o 
  -3   1  17      415.84      511.70     35.88 o 
  -2   1  17     8173.38     8023.41    127.27 o 
  -1   1  17     1356.48     1698.11     55.31 o 
   0   1  17     4875.35     4711.80     92.22 o 
   1   1  17     4433.50     4584.04     99.86 o 
   2   1  17       16.98        6.92     21.19 o 
   3   1  17     2071.81     2383.07     93.74 o 
   4   1  17    15566.15    15079.68    210.00 o 
   5   1  17     1897.53     2039.09     68.62 o 
   6   1  17     2991.02     3010.87     77.53 o 
   7   1  17       34.60       60.23     29.77 o 
   8   1  17     2021.79     1922.83     68.88 o 
   9   1  17     2838.13     2875.76     88.41 o 
  10   1  17     9501.30     9334.21    161.47 o 
  11   1  17      886.93      951.58     69.39 o 
  12   1  17     3237.14     3087.63    100.36 o 
  13   1  17     3280.59     3242.38    103.55 o 
  14   1  17     3680.53     3823.96    112.10 o 
  15   1  17      407.27      753.85     78.87 o 
  16   1  17     6291.35     6510.73    171.82 o 
  17   1  17     2463.56     2534.12    131.18 o 
  18   1  17     1688.62     1932.72    137.90 o 
  19   1  17      229.13      322.27     94.44 o 
  20   1  17     3491.29     3625.21    204.59 o 
  21   1  17      829.47      957.98    146.50 o 
  22   1  17     6113.89     5674.24    274.59 o 
  23   1  17     1041.86     1178.13    161.56 o 
 -26   2  17       75.41      611.57    241.86 o 
 -25   2  17      287.81      499.36    129.48 o 
 -24   2  17      442.23      792.03    165.26 o 
 -23   2  17      735.71     1199.29    132.41 o 
 -22   2  17      571.52      610.04     84.94 o 
 -21   2  17        8.93      204.67     69.24 o 
 -20   2  17     7165.10     6520.09    161.97 o 
 -19   2  17     1034.12      887.98    104.52 o 
 -18   2  17     4500.13     4160.99    138.05 o 
 -17   2  17      739.90     1017.02     79.57 o 
 -16   2  17     1014.70     1284.91     99.72 o 
 -15   2  17      817.83     1241.74    110.90 o 
 -14   2  17     3589.60     3604.74    109.06 o 
 -13   2  17      274.51      305.33     55.40 o 
 -12   2  17        1.38       56.51     46.23 o 
 -11   2  17     3097.42     2957.52     96.58 o 
 -10   2  17     1801.11     1949.52     84.94 o 
  -9   2  17      125.07      195.59     47.33 o 
  -8   2  17     1730.41     1791.80     77.08 o 

  -7   2  17      171.46      199.47     45.31 o 
  -6   2  17     1352.03     1443.23     72.63 o 
  -5   2  17     2125.95     2211.38     91.32 o 
  -4   2  17     7066.31     7017.18    158.96 o 
  -3   2  17     3208.19     3121.84    109.04 o 
  -2   2  17     7264.78     7017.67    138.34 o 
  -1   2  17        1.70       67.85     29.30 o 
   0   2  17     1910.33     2027.83     67.59 o 
   1   2  17     5525.90     5208.45    100.99 o 
   2   2  17     3082.49     3053.01     77.83 o 
   3   2  17     3852.86     3918.05     89.13 o 
   4   2  17     1190.53     1335.79     60.44 o 
   5   2  17      774.83      921.39     55.36 o 
   6   2  17      561.44      707.10     51.61 o 
   7   2  17    11601.97    11372.98    175.07 o 
   8   2  17    11042.72    10780.09    248.78 o 
   9   2  17     1172.02     1156.84     92.30 o 
  10   2  17      698.64      820.11     66.77 o 
  11   2  17     6372.15     5858.58    135.44 o 
  12   2  17     3718.73     3872.76    131.94 o 
  13   2  17     1043.19     1240.03    102.70 o 
  14   2  17     3309.18     2934.98    235.47 o 
  15   2  17        6.83      187.24     70.16 o 
  16   2  17       13.10      101.55     79.56 o 
  17   2  17     2796.49     2807.76    122.82 o 
  18   2  17     1271.22     1544.07    119.99 o 
  19   2  17     6069.25     5576.63    169.62 o 
  20   2  17     1381.93     1547.50    146.20 o 
  21   2  17      863.80     1066.17    133.75 o 
  22   2  17       24.36       76.11     87.87 o 
 -24   3  17       34.13      470.15     99.85 o 
 -23   3  17     1180.79     1354.11    116.40 o 
 -22   3  17     1192.79     1590.12    135.82 o 
 -21   3  17      145.73      602.06    133.42 o 
 -20   3  17      629.59      948.16     94.55 o 
 -19   3  17     1484.32     1761.34    104.01 o 
 -18   3  17       91.74      135.83     56.38 o 
 -17   3  17     1238.56     1502.30    106.46 o 
 -16   3  17     1169.61     1220.80     84.79 o 
 -15   3  17       16.01       39.22     37.38 o 
 -14   3  17     3165.57     3111.98    105.36 o 
 -13   3  17     1873.07     1931.90     95.94 o 
 -12   3  17       46.57      -10.81     49.09 o 
 -11   3  17     1472.38     1596.31     90.50 o 
 -10   3  17     2051.98     2396.72    112.06 o 
  -9   3  17      158.94      121.69     51.50 o 
  -8   3  17     2781.71     2752.16     95.44 o 
  -7   3  17     3897.51     3633.62    104.65 o 
  -6   3  17        1.57       37.32     42.22 o 
  -5   3  17    10637.71     9911.48    182.46 o 
  -4   3  17     2383.40     2452.84     88.21 o 
  -3   3  17     1750.53     1786.03     80.24 o 
  -2   3  17     1365.02     1543.28    108.22 o 
  -1   3  17     6099.86     5875.00    130.38 o 
   0   3  17      850.54      998.89     56.08 o 
   1   3  17      390.52      367.26     44.47 o 
   2   3  17     3301.65     3118.60     93.83 o 
   3   3  17      573.52      577.18     84.08 o 
   4   3  17      429.02      346.01     52.79 o 
   5   3  17     4619.48     4515.68    111.96 o 
   6   3  17      225.39      283.26     60.31 o 
   7   3  17      273.40      307.48     62.58 o 
   8   3  17      989.67     1111.88     76.21 o 
   9   3  17     1635.57     1917.07    118.39 o 
  10   3  17      483.04      590.62     75.76 o 
  11   3  17    17570.45    17473.81    325.59 o 
  12   3  17     1617.37     1618.97    110.03 o 
  13   3  17       11.25       24.59     59.29 o 
  14   3  17     1165.03     1207.91    116.78 o 
  15   3  17     6449.32     6691.93    242.08 o 
  16   3  17     3219.01     3217.54    134.19 o 
  17   3  17     3181.13     3467.64    138.13 o 
  18   3  17      669.50      766.98     94.13 o 
  19   3  17        0.84       46.38     68.54 o 
  20   3  17      783.96      987.72    105.66 o 
  21   3  17      627.74      738.69     95.01 o 
 -22   4  17     1288.33     1477.84    169.82 o 
 -21   4  17      365.28      359.58     84.57 o 
 -20   4  17        3.81      -21.89     66.81 o 
 -19   4  17     1245.56     1455.49    136.76 o 
 -18   4  17      818.93      837.76     96.18 o 
 -17   4  17     7659.61     6703.19    163.02 o 
 -16   4  17     1115.42     1492.50     98.78 o 
 -15   4  17        0.15      199.74     57.81 o 
 -14   4  17      612.23      737.25     76.00 o 
 -13   4  17     5828.09     5572.29    163.51 o 
 -12   4  17       18.67       86.32     52.72 o 
 -11   4  17      770.36      851.98     75.56 o 
 -10   4  17     1639.98     1766.62     96.55 o 
  -9   4  17      756.32      915.71    188.70 o 
  -8   4  17     2949.18     2757.16     99.97 o 
  -7   4  17     3942.61     3627.57    112.09 o 
  -6   4  17     3975.45     3841.55    114.44 o 
  -5   4  17     1678.45     1821.41    101.95 o 
  -4   4  17     4678.06     4386.14    119.90 o 
  -3   4  17       13.72       78.31     49.38 o 
  -2   4  17     1381.62     1485.07     87.38 o 
  -1   4  17     6997.33     6455.24    145.33 o 
   0   4  17     1019.56     1137.40     76.41 o 
   1   4  17     1533.07     1690.66     86.98 o 

   2   4  17     4573.63     4516.44    118.54 o 
   3   4  17     3980.65     3932.84     96.79 o 
   4   4  17       42.46       76.69     50.60 o 
   5   4  17     2184.02     2259.69     93.42 o 
   6   4  17     3346.46     3430.97    105.27 o 
   7   4  17      378.88      646.75     75.68 o 
   8   4  17     3401.52     3333.26    124.56 o 
   9   4  17      112.17      148.69     60.41 o 
  10   4  17      487.82      713.84     81.22 o 
  11   4  17      122.83      166.87     63.54 o 
  12   4  17     3512.29     3489.18    133.22 o 
  13   4  17     1046.40     1429.65    130.25 o 
  14   4  17     8013.45     7854.06    243.34 o 
  15   4  17     2412.39     2584.65    159.81 o 
  16   4  17       31.49      170.29     92.19 o 
  17   4  17     4274.38     4351.33    161.01 o 
  18   4  17     6341.26     6138.79    191.41 o 
  19   4  17       31.89      194.21     76.27 o 
 -20   5  17     1794.67     2105.26    283.65 o 
 -19   5  17      359.17      301.10     98.96 o 
 -18   5  17        0.75      153.52     83.88 o 
 -17   5  17       28.24       37.75     80.72 o 
 -16   5  17     1906.01     2110.47    136.79 o 
 -15   5  17      243.89      361.75     84.65 o 
 -14   5  17      944.83     1146.26     92.70 o 
 -13   5  17     1028.74     1159.49     92.01 o 
 -12   5  17     1495.04     1564.59    115.83 o 
 -11   5  17      866.85     1086.42     85.59 o 
 -10   5  17     5821.24     5474.74    163.35 o 
  -9   5  17     1439.72     1591.11     98.85 o 
  -8   5  17       94.55      154.87     56.26 o 
  -7   5  17     3918.43     3966.67    140.80 o 
  -6   5  17     1584.47     1688.60     98.24 o 
  -5   5  17       66.26      174.97     57.71 o 
  -4   5  17     2359.60     2202.31     99.60 o 
  -3   5  17      364.92      479.56     66.16 o 
  -2   5  17     3455.41     3374.09    142.69 o 
  -1   5  17     3614.36     3596.46    113.93 o 
   0   5  17     2930.40     2869.73    103.80 o 
   1   5  17     1082.81     1374.54     87.65 o 
   2   5  17     3820.65     3553.72    140.33 o 
   3   5  17     3410.74     3230.03    124.59 o 
   4   5  17      150.13      412.47    128.25 o 
   5   5  17     6671.96     6445.89    219.65 o 
   6   5  17     3544.73     3229.33    124.86 o 
   7   5  17       13.87      117.51     60.34 o 
   8   5  17      880.02     1096.52     97.25 o 
   9   5  17     5591.20     5474.62    166.95 o 
  10   5  17      145.58      359.70     74.07 o 
  11   5  17      250.85      440.46     82.33 o 
  12   5  17      784.03      920.25     98.85 o 
  13   5  17        6.24       95.95     68.48 o 
  14   5  17     2296.37     2365.44    137.16 o 
  15   5  17     2840.01     2814.31    151.15 o 
  16   5  17     1227.93     1612.02    126.33 o 
  17   5  17     4602.71     4520.84    168.17 o 
 -16   6  17     1709.54     1965.53    143.41 o 
 -15   6  17     1195.86     1166.31    120.77 o 
 -14   6  17      483.34      605.22     96.75 o 
 -13   6  17      790.27     1042.35    151.05 o 
 -12   6  17      502.58      473.27    104.56 o 
 -11   6  17      428.63      566.90     85.92 o 
 -10   6  17     4264.26     4181.65    178.21 o 
  -9   6  17     1096.55     1108.86    102.54 o 
  -8   6  17      531.88      621.28     89.21 o 
  -7   6  17     2355.82     2557.38    123.10 o 
  -6   6  17     3923.32     3667.34    140.15 o 
  -5   6  17      166.24      313.35    105.93 o 
  -4   6  17     1491.54     1599.91    131.04 o 
  -3   6  17     6509.70     5961.45    174.39 o 
  -2   6  17      311.82      592.34     83.39 o 
  -1   6  17     1031.10      903.30    114.87 o 
   0   6  17     1464.94     1549.97    165.99 o 
   1   6  17      849.45     1229.40    144.98 o 
   2   6  17     3520.75     3205.64    160.77 o 
   3   6  17      954.22     1093.49    125.86 o 
   4   6  17       81.52      135.99     85.74 o 
   5   6  17     3987.80     3677.44    173.65 o 
   6   6  17     8509.38     8238.91    257.66 o 
   7   6  17      132.88      472.47    164.56 o 
   8   6  17     3050.16     3151.29    167.40 o 
   9   6  17     6369.27     5817.90    300.96 o 
  10   6  17     1648.51     1853.25    159.42 o 
  11   6  17      169.06      438.50    109.02 o 
  12   6  17     1738.48     2078.51    178.06 o 
  13   6  17     3294.07     3132.30    147.11 o 
  -9   7  17     5534.09     5166.40    183.61 o 
  -8   7  17      210.14      395.44     76.58 o 
  -7   7  17      685.14      819.78     90.81 o 
  -6   7  17     2507.85     2654.43    127.68 o 
  -5   7  17     2262.53     2472.11    127.90 o 
  -4   7  17     3767.36     3870.68    156.70 o 
  -3   7  17     6418.82     6385.77    196.88 o 
  -2   7  17     3439.85     3662.34    151.79 o 
  -1   7  17      159.25      429.09    100.62 o 
   0   7  17     2699.70     2653.87    262.37 o 
   1   7  17     3295.35     3055.53    171.53 o 
   2   7  17        2.64      156.83     91.75 o 
   3   7  17     3744.91     3373.23    179.98 o 
   4   7  17     1057.21     1251.29    137.20 o 

   5   7  17      138.85      267.53     99.15 o 
   6   7  17     4652.02     4057.27    193.31 o 
 -26   0  18       26.94      -30.52    109.79 o 
 -24   0  18    20396.10    19742.92    846.50 o 
 -22   0  18    13513.86    13567.61   1887.88 o 
 -20   0  18     3048.11     2693.02    242.33 o 
 -18   0  18     8599.96     8798.16    478.91 o 
 -16   0  18    36993.57    36777.39   1247.86 o 
 -14   0  18     1589.88     1771.64    225.73 o 
 -12   0  18    54891.28    54706.76   1094.59 o 
 -10   0  18    15634.48    15641.56    307.93 o 
  -8   0  18    11228.66    11709.99    243.28 o 
  -6   0  18    27878.39    27780.29    488.07 o 
  -4   0  18     8332.91     8101.76    183.34 o 
  -2   0  18    13381.42    13234.51    264.16 o 
   0   0  18    36498.59    34700.97    593.33 o 
   2   0  18     9333.46     8914.06    200.79 o 
   4   0  18    15366.65    14470.34    355.39 o 
   6   0  18    32385.35    32828.84    700.26 o 
   8   0  18      884.41      913.56     83.38 o 
  10   0  18     8902.78     8479.10    316.93 o 
  12   0  18    15327.01    15398.41    321.88 o 
  14   0  18       50.34       19.29    126.26 o 
  16   0  18    17960.87    18324.15    470.95 o 
  18   0  18    23110.19    22008.59    827.27 o 
  20   0  18       41.83       24.95    129.08 o 
  22   0  18     7991.49     7885.33    453.50 o 
 -26   1  18      599.17      928.63    126.60 o 
 -25   1  18    11258.37    11090.99    306.60 o 
 -24   1  18     3141.96     3254.05    176.72 o 
 -23   1  18      434.66      532.90     87.67 o 
 -22   1  18      309.42      449.12     85.37 o 
 -21   1  18    12696.89    12879.27    413.55 o 
 -20   1  18     7017.33     7754.71    225.51 o 
 -19   1  18    20568.22    20571.11    327.83 o 
 -18   1  18     3693.66     3833.84    121.58 o 
 -17   1  18     2718.07     2722.01     99.67 o 
 -16   1  18     3284.75     3371.64    107.43 o 
 -15   1  18    15200.13    15717.35    277.71 o 
 -14   1  18     4217.27     4524.35    119.58 o 
 -13   1  18    33406.59    33893.66    471.17 o 
 -12   1  18      535.70      736.66     71.40 o 
 -11   1  18       53.88       47.99     44.31 o 
 -10   1  18     1973.32     1857.37     78.92 o 
  -9   1  18    31230.10    31291.91    433.22 o 
  -8   1  18    14971.49    14937.20    237.03 o 
  -7   1  18    13411.02    13658.53    220.98 o 
  -6   1  18     7419.81     7744.80    148.21 o 
  -5   1  18     3301.05     3421.85    102.93 o 
  -4   1  18     2687.61     2464.30     79.64 o 
  -3   1  18    33543.77    33296.71    404.00 o 
  -2   1  18     4513.79     4811.17     99.95 o 
  -1   1  18    21359.54    21222.43    274.81 o 
   0   1  18     2312.93     2813.45     71.83 o 
   1   1  18     4907.45     4805.92    104.94 o 
   2   1  18     3089.38     3258.06     99.12 o 
   3   1  18    37267.66    37502.84    517.59 o 
   4   1  18      438.71      638.37     47.86 o 
   5   1  18     4014.56     4048.95     91.80 o 
   6   1  18      249.50      351.83     43.83 o 
   7   1  18    14652.98    14342.56    354.88 o 
   8   1  18    10780.54    10625.22    204.92 o 
   9   1  18    21968.24    22283.73    324.19 o 
  10   1  18     3253.05     3419.96     90.86 o 
  11   1  18     4590.21     4730.32    121.09 o 
  12   1  18      492.18      512.60     62.40 o 
  13   1  18     1842.76     2015.47     93.16 o 
  14   1  18       76.43      104.07     57.86 o 
  15   1  18     7754.25     7901.44    250.37 o 
  16   1  18      122.07      184.55     72.28 o 
  17   1  18      340.13      421.38     84.13 o 
  18   1  18      164.50      322.00     81.65 o 
  19   1  18     8296.85     8458.50    316.44 o 
  20   1  18      264.19      296.28    148.74 o 
  21   1  18     8874.38     8377.98    325.88 o 
  22   1  18     3441.63     3200.50    202.29 o 
 -25   2  18      494.07      480.94    111.87 o 
 -24   2  18     2227.56     2606.80    177.29 o 
 -23   2  18    10278.21     9613.04    234.52 o 
 -22   2  18    16107.23    15711.87    305.86 o 
 -21   2  18     8835.96     8562.94    277.39 o 
 -20   2  18      628.39      830.94     92.74 o 
 -19   2  18     2545.62     2763.34    123.48 o 
 -18   2  18    10835.49    11173.22    213.40 o 
 -17   2  18    14944.43    15227.49    261.96 o 
 -16   2  18     8355.99     8283.21    174.00 o 
 -15   2  18       11.68       78.66     50.62 o 
 -14   2  18        0.68      -20.39     48.03 o 
 -13   2  18     2798.43     2723.22     97.51 o 
 -12   2  18     2662.85     2670.37     95.46 o 
 -11   2  18    13654.46    13259.59    254.06 o 
 -10   2  18    18240.89    18139.02    284.11 o 
  -9   2  18     5570.48     5601.32    130.10 o 
  -8   2  18      738.28      794.33     88.17 o 
  -7   2  18     5906.84     5642.76    127.76 o 
  -6   2  18    24085.13    24132.69    349.42 o 
  -5   2  18    25927.55    25279.76    362.02 o 
  -4   2  18    19505.15    19415.09    329.07 o 
  -3   2  18      138.16      206.03     51.18 o 
  -2   2  18      303.00      229.32     45.84 o 

  -1   2  18    16250.89    15929.30    239.70 o 
   0   2  18    21343.33    21271.88    304.84 o 
   1   2  18     3985.87     4017.79     89.83 o 
   2   2  18    16398.23    16350.02    227.51 o 
   3   2  18      650.31      878.17     99.28 o 
   4   2  18     1560.73     1897.69     69.31 o 
   5   2  18     8774.14     9100.73    151.41 o 
   6   2  18    30463.48    30464.65    383.31 o 
   7   2  18     6451.05     6986.21    159.05 o 
   8   2  18    35666.66    35803.23    490.47 o 
   9   2  18     1819.59     2142.14     99.03 o 
  10   2  18    11790.63    11437.01    205.40 o 
  11   2  18      138.72      311.20     56.34 o 
  12   2  18    36882.79    36991.63    581.94 o 
  13   2  18     4572.99     4957.83    149.42 o 
  14   2  18     1560.13     1855.58    132.04 o 
  15   2  18    16636.98    16578.42    537.47 o 
  16   2  18    11379.99    10688.14    352.68 o 
  17   2  18     2345.74     2415.74    118.73 o 
  18   2  18     7967.66     7589.46    199.46 o 
  19   2  18      470.53      814.27    108.53 o 
  20   2  18     1829.74     1902.18    151.21 o 
  21   2  18      122.47      263.55     81.01 o 
  22   2  18     1584.83     2060.90    206.22 o 
 -24   3  18     4942.72     4690.81    167.46 o 
 -23   3  18     1586.42     1756.35    132.58 o 
 -22   3  18      653.79      837.05    100.43 o 
 -21   3  18      967.85     1180.69    109.28 o 
 -20   3  18    15657.14    14562.36    301.42 o 
 -19   3  18     3366.90     3349.07    117.51 o 
 -18   3  18     4023.26     3971.99    124.36 o 
 -17   3  18      108.03       81.72     52.01 o 
 -16   3  18     4104.54     4136.78    140.24 o 
 -15   3  18     3618.60     3379.16    111.99 o 
 -14   3  18    19098.73    18596.37    310.16 o 
 -13   3  18      213.77      287.95     63.38 o 
 -12   3  18     2067.41     2236.19     92.31 o 
 -11   3  18     1790.58     1960.15     93.59 o 
 -10   3  18    12830.13    12214.20    218.46 o 
  -9   3  18      486.83      629.89     66.26 o 
  -8   3  18    31182.47    30556.55    434.58 o 
  -7   3  18     1399.06     1607.06     96.64 o 
  -6   3  18     2466.42     2295.02     89.23 o 
  -5   3  18     4358.06     4509.22    118.22 o 
  -4   3  18     8694.65     8701.22    169.52 o 
  -3   3  18    19519.75    19643.67    300.35 o 
  -2   3  18    15943.11    15590.88    251.11 o 
  -1   3  18     6252.54     6238.80    159.26 o 
   0   3  18        0.48       19.09     44.05 o 
   1   3  18      203.38      253.32     42.09 o 
   2   3  18    21627.17    21516.07    317.79 o 
   3   3  18      312.01      453.06     47.92 o 
   4   3  18     4797.17     4961.06    107.34 o 
   5   3  18     4728.70     4490.59    102.90 o 
   6   3  18     4504.33     4633.69    120.16 o 
   7   3  18      657.09      765.57     68.80 o 
   8   3  18    24637.71    25411.54    373.92 o 
   9   3  18    10972.36    11425.24    240.75 o 
  10   3  18    23726.53    24451.62    488.45 o 
  11   3  18      456.42      607.53     81.86 o 
  12   3  18     1410.57     1709.99    172.91 o 
  13   3  18     7683.43     7673.79    196.32 o 
  14   3  18    13655.84    13632.45    340.57 o 
  15   3  18     7333.44     7274.52    196.09 o 
  16   3  18      654.68     1001.84    121.90 o 
  17   3  18       50.67      142.14     74.02 o 
  18   3  18     2865.65     3002.13    134.21 o 
  19   3  18      206.03      311.69     82.47 o 
  20   3  18     6403.09     6506.40    193.05 o 
 -22   4  18        3.22       19.33     71.01 o 
 -21   4  18     4051.06     3554.15    159.25 o 
 -20   4  18       62.68       -6.12     73.78 o 
 -19   4  18       60.01       59.06     69.84 o 
 -18   4  18      160.49      243.12     76.25 o 
 -17   4  18    12631.99    12027.26    336.81 o 
 -16   4  18        3.86      154.58     60.18 o 
 -15   4  18    13143.90    11926.24    365.26 o 
 -14   4  18      227.67      336.60     74.37 o 
 -13   4  18    15088.23    14546.89    257.40 o 
 -12   4  18       95.29      443.17     70.02 o 
 -11   4  18    37043.84    35595.15    506.50 o 
 -10   4  18       23.78      301.22     57.28 o 
  -9   4  18     3794.52     3731.59    115.31 o 
  -8   4  18      211.47      215.16     55.02 o 
  -7   4  18    13401.16    13533.41    243.49 o 
  -6   4  18        7.75      262.48     54.21 o 
  -5   4  18    26843.23    26893.48    396.25 o 
  -4   4  18      302.13      760.09    116.97 o 
  -3   4  18     5102.24     5249.40    132.54 o 
  -2   4  18       50.17      195.52     52.25 o 
  -1   4  18     5935.00     5821.06    138.50 o 
   0   4  18      216.69      375.85     59.13 o 
   1   4  18    21180.76    20728.13    318.87 o 
   2   4  18      731.22     1223.98    134.68 o 
   3   4  18        6.94      -14.86     54.42 o 
   4   4  18       95.75      369.05     67.71 o 
   5   4  18    35734.25    35442.14    493.81 o 
   6   4  18       36.64      427.18     72.07 o 
   7   4  18    27275.29    28150.91    467.27 o 
   8   4  18      161.48      344.70     78.29 o 

   9   4  18      895.01     1102.26    118.23 o 
  10   4  18       38.65       72.56     80.28 o 
  11   4  18    19694.01    19809.71    501.14 o 
  12   4  18     1058.62     1366.26    164.33 o 
  13   4  18    22991.56    22706.86    482.37 o 
  14   4  18    11606.50    11426.46    312.47 o 
  15   4  18      320.25      426.11     84.25 o 
  16   4  18     3067.95     3538.80    146.26 o 
  17   4  18    34777.89    32901.73    977.80 o 
  18   4  18       91.61      422.96     84.61 o 
 -19   5  18     1003.05     1269.80    138.04 o 
 -18   5  18     2926.44     2560.06    156.57 o 
 -17   5  18       14.50     -106.40     70.93 o 
 -16   5  18      294.88      463.39     90.46 o 
 -15   5  18     1346.82     1555.27    122.78 o 
 -14   5  18    16708.38    15687.25    398.55 o 
 -13   5  18      339.73      543.59     72.37 o 
 -12   5  18     7088.80     6633.23    188.50 o 
 -11   5  18     1319.46     1434.05     98.85 o 
 -10   5  18     3745.22     3643.29    130.70 o 
  -9   5  18     3353.77     3197.53    115.23 o 
  -8   5  18     8781.36     8582.42    194.06 o 
  -7   5  18     2509.50     2735.78    107.98 o 
  -6   5  18      150.03      251.06     61.33 o 
  -5   5  18      911.60     1083.21     85.33 o 
  -4   5  18    11342.84    11009.71    213.27 o 
  -3   5  18      423.67     1131.47    165.58 o 
  -2   5  18    23023.75    23433.18    362.23 o 
  -1   5  18     1168.91     1970.59    156.53 o 
   0   5  18     7930.29     8118.85    174.46 o 
   1   5  18     6442.85     6705.34    181.42 o 
   2   5  18     3991.43     4125.01    142.83 o 
   3   5  18      706.83     1015.40     95.49 o 
   4   5  18    17047.76    16267.03    375.14 o 
   5   5  18      110.15      618.77    223.37 o 
   6   5  18      998.58     1473.81    135.17 o 
   7   5  18     2234.41     2530.37    161.89 o 
   8   5  18    13832.65    14484.08    354.74 o 
   9   5  18    10472.11    10979.61    249.32 o 
  10   5  18     4694.80     4730.14    159.52 o 
  11   5  18      673.74      875.07     97.31 o 
  12   5  18       35.02      228.98     74.74 o 
  13   5  18     4941.63     5008.11    169.12 o 
  14   5  18     9182.25     8857.09    229.75 o 
  15   5  18     1138.59     1538.58    130.21 o 
  16   5  18    13862.72    13150.85    351.08 o 
 -15   6  18       29.47       47.54     83.35 o 
 -14   6  18      194.28      245.56     98.40 o 
 -13   6  18      917.00      943.69    128.61 o 
 -12   6  18     4650.58     4521.02    180.32 o 
 -11   6  18     6399.68     6644.86    227.41 o 
 -10   6  18     2395.68     2757.90    127.91 o 
  -9   6  18     2271.35     2254.54    138.25 o 
  -8   6  18      633.61      844.59     96.62 o 
  -7   6  18     1135.92     1506.79    104.29 o 
  -6   6  18    10928.62    10871.15    248.76 o 
  -5   6  18     4870.73     5132.04    205.39 o 
  -4   6  18     3354.64     3634.81    125.84 o 
  -3   6  18      760.63     1083.03     91.85 o 
  -2   6  18     4100.80     3909.30    148.86 o 
  -1   6  18     1082.78     1529.40    160.38 o 
   0   6  18     9556.77     9196.09    244.31 o 
   1   6  18     2438.64     2616.68    173.35 o 
   2   6  18       27.99      131.35     83.53 o 
   3   6  18      436.74      551.60    107.48 o 
   4   6  18     6851.63     6295.24    223.90 o 
   5   6  18     4544.73     5195.53    204.79 o 
   6   6  18     5908.26     6174.82    223.08 o 
   7   6  18     2585.71     2798.01    169.55 o 
   8   6  18       49.38      266.09     96.35 o 
   9   6  18      136.24      179.18     93.62 o 
  10   6  18     9269.55     9037.81    280.80 o 
  11   6  18     7456.95     7447.22    332.22 o 
  12   6  18     7188.09     7022.92    258.95 o 
  -8   7  18     1094.20     1578.27    130.56 o 
  -7   7  18      962.69     1445.02    111.40 o 
  -6   7  18     1010.14     1249.06    104.37 o 
  -5   7  18     2486.12     2665.45    121.19 o 
  -4   7  18     1797.24     2417.35    143.52 o 
  -3   7  18    15383.07    14491.38    317.06 o 
  -2   7  18     6184.71     6223.48    194.05 o 
  -1   7  18     5034.47     5262.70    210.53 o 
   0   7  18     2633.16     2744.20    177.45 o 
   1   7  18      990.18     1196.02    138.84 o 
   2   7  18      120.78      397.63    101.65 o 
   3   7  18     9292.89     8495.48    272.85 o 
   4   7  18      207.07      593.66    169.28 o 
 -25   0  19      211.19      393.57    128.34 o 
 -23   0  19       62.56      212.99    111.21 o 
 -21   0  19     1115.59      812.76    136.11 o 
 -19   0  19     9485.45     9447.00    539.80 o 
 -17   0  19     3284.99     3407.93    183.15 o 
 -15   0  19      877.70      993.53    183.09 o 
 -13   0  19     5886.06     5511.02    303.79 o 
 -11   0  19      891.98      896.36    120.52 o 
  -9   0  19     1999.91     1938.76     91.32 o 
  -7   0  19     7996.71     7994.30    185.68 o 
  -5   0  19     8976.26     8552.14    193.63 o 
  -3   0  19     8459.27     8128.53    187.04 o 
  -1   0  19     5250.01     4847.78    136.03 o 

   1   0  19       14.79       12.12     43.13 o 
   3   0  19     4030.10     4147.13    129.99 o 
   5   0  19     8247.78     7664.05    233.43 o 
   7   0  19      323.63      401.36    103.93 o 
   9   0  19     1183.48     1442.62    135.51 o 
  11   0  19     1495.36     1713.61    114.88 o 
  13   0  19     1573.75     1856.60    150.94 o 
  15   0  19    15819.77    15549.11    689.00 o 
  17   0  19     9218.41     8656.65    442.08 o 
  19   0  19       19.66      211.08    142.31 o 
  21   0  19     7827.51     7205.17    429.83 o 
 -25   1  19      356.79     1043.04    232.53 o 
 -24   1  19       20.43      343.90     88.86 o 
 -23   1  19      576.61      753.90     96.82 o 
 -22   1  19     2127.48     2363.01    180.09 o 
 -21   1  19     2760.00     3065.28    170.66 o 
 -20   1  19     1214.86     1767.85    120.61 o 
 -19   1  19      316.97      554.40    125.64 o 
 -18   1  19     1252.37     1543.16    111.19 o 
 -17   1  19      964.15     1102.73    100.47 o 
 -16   1  19     4185.01     3969.67    116.47 o 
 -15   1  19      720.48     1151.54     78.85 o 
 -14   1  19      453.68      665.61     66.67 o 
 -13   1  19      919.57     1131.24     76.68 o 
 -12   1  19     2228.30     2125.32     86.92 o 
 -11   1  19     3038.52     3143.72     98.89 o 
 -10   1  19     7880.63     7581.42    154.08 o 
  -9   1  19     2931.79     3131.76    104.47 o 
  -8   1  19     5245.00     5204.66    121.56 o 
  -7   1  19      245.44      384.46     49.69 o 
  -6   1  19     1976.73     1846.53     82.97 o 
  -5   1  19        2.02      164.00     40.70 o 
  -4   1  19     8966.06     8885.80    163.33 o 
  -3   1  19     3303.31     3348.58     76.25 o 
  -2   1  19      911.86     1001.93     82.47 o 
  -1   1  19       95.04      249.55     36.17 o 
   0   1  19     5884.50     5567.99    106.04 o 
   1   1  19       18.37       93.78     32.49 o 
   2   1  19     8729.51     8085.38    149.66 o 
   3   1  19     3293.88     3575.78     94.69 o 
   4   1  19       89.62       76.11     35.34 o 
   5   1  19      951.01     1105.89     61.39 o 
   6   1  19     4317.93     4303.40     98.65 o 
   7   1  19     2376.34     2538.09     79.24 o 
   8   1  19     9853.86     9287.82    388.47 o 
   9   1  19      212.35      404.02     53.49 o 
  10   1  19      129.07      232.55     52.56 o 
  11   1  19      250.15      382.80     59.08 o 
  12   1  19     7578.72     7110.10    158.37 o 
  13   1  19      247.58      231.09     54.51 o 
  14   1  19     2538.52     2482.66    109.62 o 
  15   1  19      791.68      938.51     89.36 o 
  16   1  19     1325.31     1580.63    129.69 o 
  17   1  19       59.47      150.57     72.94 o 
  18   1  19     6153.09     5662.14    196.48 o 
  19   1  19      895.98      915.71    141.02 o 
  20   1  19     3857.37     3445.46    204.62 o 
  21   1  19      119.85      164.18    103.00 o 
  22   1  19      745.85      889.58    147.86 o 
 -25   2  19      219.43      340.81    106.05 o 
 -24   2  19      291.68      530.38    112.67 o 
 -23   2  19       93.61      472.15    237.53 o 
 -22   2  19      282.21      416.32     96.57 o 
 -21   2  19      302.12      758.97     91.04 o 
 -20   2  19     1114.96     1015.36     85.53 o 
 -19   2  19      511.85      586.06     71.78 o 
 -18   2  19     3102.91     3121.29    109.82 o 
 -17   2  19      270.77      442.67     64.59 o 
 -16   2  19     2290.66     2544.17    100.17 o 
 -15   2  19      482.54      708.52     69.96 o 
 -14   2  19      474.97      559.65     65.18 o 
 -13   2  19      711.28      845.90     72.32 o 
 -12   2  19     2745.38     2662.89     96.78 o 
 -11   2  19      728.29      923.29     75.02 o 
 -10   2  19        4.37       23.76     47.45 o 
  -9   2  19     1933.09     2082.94     86.71 o 
  -8   2  19     2098.96     1998.66     86.06 o 
  -7   2  19     7164.98     7193.34    150.21 o 
  -6   2  19     3053.34     3171.51     96.89 o 
  -5   2  19      846.52     1007.47     84.01 o 
  -4   2  19     3810.47     3940.49    106.50 o 
  -3   2  19     4312.72     4450.87    127.98 o 
  -2   2  19     2133.22     2123.84    109.81 o 
  -1   2  19     7343.23     7000.02    192.44 o 
   0   2  19     2424.38     2402.05     77.21 o 
   1   2  19       70.31      100.16     35.32 o 
   2   2  19       10.82      106.37     35.78 o 
   3   2  19     3954.26     3940.34     92.97 o 
   4   2  19     5120.17     5158.68    108.41 o 
   5   2  19     8306.58     8355.86    144.83 o 
   6   2  19     3129.02     3323.05     89.24 o 
   7   2  19      125.79      235.73     45.20 o 
   8   2  19      616.44      823.94     68.88 o 
   9   2  19     6917.56     6303.70    224.01 o 
  10   2  19      712.94      828.07     68.28 o 
  11   2  19     1254.82     1518.72    103.07 o 
  12   2  19      892.59     1074.12     92.34 o 
  13   2  19     4295.83     4182.32    146.06 o 
  14   2  19     2111.41     1936.67    171.49 o 
  15   2  19     6071.13     6248.32    202.70 o 

  16   2  19     6401.69     5852.46    203.25 o 
  17   2  19     1840.80     2288.48    134.35 o 
  18   2  19      895.01     1039.64    114.26 o 
  19   2  19      282.99      288.38     85.62 o 
  20   2  19      758.01      809.82    109.89 o 
  21   2  19     2492.94     2622.86    230.89 o 
 -23   3  19       38.04       20.15     69.07 o 
 -22   3  19       31.18      201.82     79.87 o 
 -21   3  19      970.80      929.00    103.03 o 
 -20   3  19      113.17      351.05     75.44 o 
 -19   3  19     3265.00     2882.55    116.03 o 
 -18   3  19        8.13       62.31     51.24 o 
 -17   3  19        1.20       67.04     46.91 o 
 -16   3  19      108.02      262.11     58.52 o 
 -15   3  19     5523.27     5108.29    136.53 o 
 -14   3  19       16.35      155.14     53.88 o 
 -13   3  19      416.47      453.82     65.97 o 
 -12   3  19     1735.34     1957.15    100.24 o 
 -11   3  19     3717.61     3622.73    113.35 o 
 -10   3  19     2037.68     2236.65     93.20 o 
  -9   3  19     6913.06     6619.64    149.99 o 
  -8   3  19     2880.54     2909.89    110.82 o 
  -7   3  19      681.05      950.68     74.32 o 
  -6   3  19     5784.33     5706.59    136.24 o 
  -5   3  19     3607.94     3360.81    104.65 o 
  -4   3  19      258.80      369.58     57.60 o 
  -3   3  19     3081.78     2909.28     95.81 o 
  -2   3  19      891.01      884.05     70.89 o 
  -1   3  19     1930.50     1897.84     90.53 o 
   0   3  19     1523.23     1686.71     83.27 o 
   1   3  19    12383.42    12459.64    245.04 o 
   2   3  19      860.10     1011.14     82.57 o 
   3   3  19     2753.21     2620.63     80.64 o 
   4   3  19       27.47       65.17     41.12 o 
   5   3  19     1692.54     1893.78     88.78 o 
   6   3  19     9835.81    10116.50    190.48 o 
   7   3  19     6478.72     6804.36    150.95 o 
   8   3  19      225.42      448.22     78.94 o 
   9   3  19    10051.39    10094.11    223.50 o 
  10   3  19     1825.68     1977.46    106.97 o 
  11   3  19      401.83      473.96     86.60 o 
  12   3  19     1325.41     1551.63    113.63 o 
  13   3  19     8555.30     8008.15    203.26 o 
  14   3  19      158.65      267.76     76.42 o 
  15   3  19     2644.66     2371.91    117.67 o 
  16   3  19     1219.26     1415.77    114.32 o 
  17   3  19     3574.01     3696.51    145.95 o 
  18   3  19     3857.41     3873.95    150.14 o 
  19   3  19     4066.34     3884.91    214.39 o 
  20   3  19        7.74      -50.11     63.49 o 
 -21   4  19      923.90     1075.42    112.05 o 
 -20   4  19        2.45      -48.21     72.54 o 
 -19   4  19       28.03      123.43     74.79 o 
 -18   4  19     3657.92     3258.48    138.58 o 
 -17   4  19     1155.62     1349.18     96.95 o 
 -16   4  19     1413.83     1243.03     95.27 o 
 -15   4  19     1773.75     1987.91    127.37 o 
 -14   4  19      771.16      929.18     84.19 o 
 -13   4  19     1723.06     1905.94    106.14 o 
 -12   4  19     2740.95     2816.88    107.26 o 
 -11   4  19     4294.74     4286.42    126.75 o 
 -10   4  19        0.60      160.72     56.38 o 
  -9   4  19     3436.56     3505.78    114.09 o 
  -8   4  19     3062.64     2937.70    105.06 o 
  -7   4  19     1672.00     1765.97     94.72 o 
  -6   4  19     5231.36     4828.68    130.54 o 
  -5   4  19     1851.44     1975.62     95.55 o 
  -4   4  19     1324.98     1320.22     86.52 o 
  -3   4  19      692.55      818.27     73.29 o 
  -2   4  19     7551.14     7214.69    158.28 o 
  -1   4  19      502.69      676.40     67.71 o 
   0   4  19     5545.64     5320.95    133.65 o 
   1   4  19      577.15      583.25     65.25 o 
   2   4  19      916.97     1016.46     76.78 o 
   3   4  19     3783.81     3598.31    128.61 o 
   4   4  19    10083.44    10051.42    222.27 o 
   5   4  19      680.64     1076.70    138.28 o 
   6   4  19     3552.21     3880.03    163.50 o 
   7   4  19     3636.29     3595.83    158.42 o 
   8   4  19      449.52      540.20     97.15 o 
   9   4  19      689.58      856.05    109.92 o 
  10   4  19     8437.94     8288.08    246.99 o 
  11   4  19       38.01       85.10     82.17 o 
  12   4  19     1420.64     1704.38    189.49 o 
  13   4  19       65.62       99.16     70.83 o 
  14   4  19     2402.38     2554.56    133.19 o 
  15   4  19     1344.06     1605.19    126.08 o 
  16   4  19     9203.20     8901.59    232.15 o 
  17   4  19       13.81      401.81     84.73 o 
  18   4  19     1287.00     1583.68    129.24 o 
 -18   5  19     2366.66     2292.99    149.85 o 
 -17   5  19     1009.80     1028.80    112.43 o 
 -16   5  19      585.29      509.19     93.46 o 
 -15   5  19        9.36        6.85     70.22 o 
 -14   5  19     4902.01     4377.82    198.68 o 
 -13   5  19      959.91     1102.77    109.35 o 
 -12   5  19     3558.41     3437.79    139.09 o 
 -11   5  19      406.49      452.23     73.84 o 
 -10   5  19     2168.39     2423.09    110.08 o 
  -9   5  19      609.18      782.28     80.76 o 

  -8   5  19     3913.18     3571.96    120.52 o 
  -7   5  19       67.95      -15.64     54.58 o 
  -6   5  19      275.14      306.26     65.69 o 
  -5   5  19     4437.88     4235.46    146.54 o 
  -4   5  19       73.66      209.72     58.50 o 
  -3   5  19     2784.69     2843.74    107.03 o 
  -2   5  19      975.80     1053.22     83.83 o 
  -1   5  19     3858.58     3695.32    118.36 o 
   0   5  19     1160.15     1313.72    106.09 o 
   1   5  19     2239.64     2385.35    118.57 o 
   2   5  19     1655.93     2212.02    152.09 o 
   3   5  19      187.93      380.44     92.18 o 
   4   5  19     8663.10     7981.33    294.51 o 
   5   5  19     1779.52     2293.74    194.89 o 
   6   5  19      223.75      495.78    207.85 o 
   7   5  19    11342.25    10819.79    295.16 o 
   8   5  19     4742.14     4868.14    194.77 o 
   9   5  19     1098.12     1419.62    138.57 o 
  10   5  19     2426.69     2407.38    173.76 o 
  11   5  19     4499.02     4177.09    152.71 o 
  12   5  19      188.11      383.79     81.19 o 
  13   5  19     3848.03     3915.06    184.54 o 
  14   5  19      500.31      491.64    108.60 o 
  15   5  19       23.88      185.12     94.54 o 
 -14   6  19      999.72     1229.85    141.30 o 
 -13   6  19     1657.76     1779.84    155.27 o 
 -12   6  19        8.37      151.76     48.86 o 
 -11   6  19     1406.68     1390.66    116.10 o 
 -10   6  19       52.87      -16.22     61.87 o 
  -9   6  19      497.34      503.09     79.94 o 
  -8   6  19     3835.07     3578.42    150.19 o 
  -7   6  19        9.05       42.48     62.38 o 
  -6   6  19      420.10      555.09     81.28 o 
  -5   6  19     3558.99     3163.59    121.10 o 
  -4   6  19     2550.21     2645.72    117.74 o 
  -3   6  19      817.11      888.98     87.61 o 
  -2   6  19     3375.63     3450.04    144.07 o 
  -1   6  19     7318.66     6667.74    194.36 o 
   0   6  19       16.21      463.41    103.40 o 
   1   6  19     5461.12     5088.02    201.11 o 
   2   6  19     3208.88     3016.09    226.89 o 
   3   6  19      239.09      578.94    108.94 o 
   4   6  19     1549.93     1859.90    155.20 o 
   5   6  19     8477.92     8315.84    263.11 o 
   6   6  19      180.11      576.68    128.65 o 
   7   6  19     3768.04     3257.72    171.00 o 
   8   6  19     4732.44     4270.94    235.18 o 
   9   6  19      716.75      900.88    124.82 o 
  10   6  19     5354.61     5064.93    210.06 o 
  -5   7  19     2839.18     2883.81    156.88 o 
  -4   7  19     1490.98     1711.91    135.45 o 
  -3   7  19      590.87     1031.57    127.61 o 
  -2   7  19     5105.15     4954.14    177.14 o 
  -1   7  19     2733.06     2652.45    164.15 o 
   0   7  19      850.84     1010.28    223.98 o 
   1   7  19      351.75      408.32    109.42 o 
 -24   0  20    12855.28    12315.81    541.68 o 
 -22   0  20     4063.11     4370.12    302.10 o 
 -20   0  20    30934.53    31863.60   1046.84 o 
 -18   0  20     4657.94     4529.82    292.14 o 
 -16   0  20     9116.59     8418.08    397.48 o 
 -14   0  20    35955.05    36666.14   1145.39 o 
 -12   0  20    15744.25    15409.25    417.59 o 
 -10   0  20    48772.58    49277.08   1425.09 o 
  -8   0  20   102740.02   101832.86   2015.52 o 
  -6   0  20     2317.91     2483.43     97.71 o 
  -4   0  20    49046.98    47911.20    800.29 o 
  -2   0  20     8724.56     8513.32    196.52 o 
   0   0  20        7.73        1.59     44.12 o 
   2   0  20    14577.57    14857.02    303.46 o 
   4   0  20    30995.18    28361.71   2011.42 o 
   6   0  20     2454.45     2531.70    171.69 o 
   8   0  20    47347.61    48402.06    821.59 o 
  10   0  20    25695.35    25560.62    479.31 o 
  12   0  20     6230.90     6111.44    275.53 o 
  14   0  20    14801.20    15295.20    457.71 o 
  16   0  20     5914.79     6233.25    364.30 o 
  18   0  20       44.40       10.57    124.79 o 
  20   0  20    22922.75    21971.12    854.60 o 
 -25   1  20     1650.25     2054.61    143.37 o 
 -24   1  20      629.46      704.00    101.36 o 
 -23   1  20    18635.07    18646.19    664.02 o 
 -22   1  20      891.82     1337.79    114.72 o 
 -21   1  20     4267.90     3945.25    148.62 o 
 -20   1  20       97.04       79.45     70.13 o 
 -19   1  20     4741.21     4983.58    171.92 o 
 -18   1  20     6524.54     6332.45    252.71 o 
 -17   1  20    21338.32    21924.56    393.88 o 
 -16   1  20     2528.10     2839.69    119.68 o 
 -15   1  20     7277.42     7249.72    186.43 o 
 -14   1  20     1441.51     1750.23    110.71 o 
 -13   1  20     1251.09     1409.10     84.40 o 
 -12   1  20     2012.96     2014.12     89.20 o 
 -11   1  20     9356.62     9497.43    180.27 o 
 -10   1  20     3260.65     3370.93    102.74 o 
  -9   1  20     1767.15     2049.85     85.62 o 
  -8   1  20     8232.00     8505.70    183.18 o 
  -7   1  20    56163.84    56414.75    815.42 o 
  -6   1  20     2830.51     3614.44    149.74 o 
  -5   1  20    51450.28    50919.43    665.97 o 

  -4   1  20    13603.12    14622.49    235.92 o 
  -3   1  20     1137.50     1502.72     75.69 o 
  -2   1  20      255.18      236.51     35.52 o 
  -1   1  20    12650.79    12187.36    181.00 o 
   0   1  20     8131.97     8318.33    139.36 o 
   1   1  20    11806.59    11434.40    174.42 o 
   2   1  20     4031.95     4241.67    104.40 o 
   3   1  20      208.59      219.23     54.02 o 
   4   1  20     2994.21     3155.22     92.78 o 
   5   1  20    22347.40    22775.73    302.19 o 
   6   1  20       17.75      151.34     41.05 o 
   7   1  20    21043.12    21208.08    287.88 o 
   8   1  20      889.62     1014.26     63.58 o 
   9   1  20      626.72      723.79     78.40 o 
  10   1  20     1139.59     1448.32     85.35 o 
  11   1  20     7969.42     8081.87    166.48 o 
  12   1  20     3829.48     4335.06    119.74 o 
  13   1  20     1560.46     1954.95     97.41 o 
  14   1  20        0.24       44.74     57.95 o 
  15   1  20     2231.79     2280.36    127.54 o 
  16   1  20     1282.93     1757.74    141.15 o 
  17   1  20     7006.44     6947.65    218.19 o 
  18   1  20      155.62      269.52     89.78 o 
  19   1  20     2707.67     2548.60    179.14 o 
  20   1  20      697.79      841.72    147.73 o 
  21   1  20     2080.01     2567.39    225.67 o 
 -24   2  20     1772.25     2159.68    169.99 o 
 -23   2  20      229.53      262.41    102.76 o 
 -22   2  20      280.85      439.13    107.66 o 
 -21   2  20     4940.12     4665.30    174.75 o 
 -20   2  20     4957.07     5522.85    215.54 o 
 -19   2  20     9956.70     9768.00    289.31 o 
 -18   2  20     2406.47     2563.20    105.81 o 
 -17   2  20      991.45     1206.20     89.87 o 
 -16   2  20     3508.05     3703.99    175.14 o 
 -15   2  20    22728.57    22538.63    350.59 o 
 -14   2  20    10370.39    10620.56    203.87 o 
 -13   2  20     6864.52     6893.14    155.29 o 
 -12   2  20       58.77      171.64     52.59 o 
 -11   2  20     6059.85     6113.71    143.43 o 
 -10   2  20      131.27      298.10     55.56 o 
  -9   2  20    31802.91    31504.15    446.32 o 
  -8   2  20      917.32     1397.75    155.61 o 
  -7   2  20    24335.79    24460.51    360.77 o 
  -6   2  20       25.37      273.74     50.07 o 
  -5   2  20     1053.09     1333.90     79.97 o 
  -4   2  20     3744.33     3979.90    109.30 o 
  -3   2  20    10452.38    10382.61    306.65 o 
  -2   2  20    21597.30    21105.25    414.46 o 
  -1   2  20     4186.99     4535.54    171.79 o 
   0   2  20      176.28      248.48     64.92 o 
   1   2  20    16943.64    17195.59    335.18 o 
   2   2  20    15973.63    16283.00    231.92 o 
   3   2  20    10361.91    10545.86    169.88 o 
   4   2  20     5409.31     5501.16    114.01 o 
   5   2  20     2152.12     2186.94     75.81 o 
   6   2  20        1.06       78.80     42.17 o 
   7   2  20    13612.29    13920.94    234.87 o 
   8   2  20     2140.05     2410.22     92.62 o 
   9   2  20    19671.22    19851.46    309.10 o 
  10   2  20       75.88      166.57     67.89 o 
  11   2  20     7584.30     7752.96    189.63 o 
  12   2  20      204.54      145.34     64.61 o 
  13   2  20     4529.74     4613.36    151.73 o 
  14   2  20     7941.40     8148.27    235.55 o 
  15   2  20    11489.58    11301.83    290.97 o 
  16   2  20     2146.14     2364.26    123.69 o 
  17   2  20     1901.08     2019.89    126.90 o 
  18   2  20     3267.05     3318.59    158.20 o 
  19   2  20     3906.55     3727.91    167.77 o 
  20   2  20      543.43      570.38    102.10 o 
 -23   3  20     1114.10     1213.86    142.30 o 
 -22   3  20     8011.32     7649.10    250.96 o 
 -21   3  20     3467.32     3311.89    167.25 o 
 -20   3  20        9.49      -54.07     41.14 o 
 -19   3  20       21.18       78.59     46.00 o 
 -18   3  20     9102.85     8848.33    260.31 o 
 -17   3  20     5315.32     5982.48    175.35 o 
 -16   3  20    18219.01    17877.61    340.39 o 
 -15   3  20     3125.70     3263.09    129.78 o 
 -14   3  20        1.49      -18.57     40.65 o 
 -13   3  20     2929.76     3029.79    122.97 o 
 -12   3  20    12294.57    11834.45    301.44 o 
 -11   3  20     3247.33     3233.75    116.06 o 
 -10   3  20     5660.47     5427.94    137.31 o 
  -9   3  20     2061.13     2143.06     93.40 o 
  -8   3  20    12622.54    12454.25    224.00 o 
  -7   3  20      886.39     1150.02     92.86 o 
  -6   3  20    48110.39    47514.80    638.34 o 
  -5   3  20     4430.15     5300.60    164.92 o 
  -4   3  20    13103.91    12868.19    225.30 o 
  -3   3  20     5192.67     5263.39    130.70 o 
  -2   3  20     2649.58     2777.27     97.51 o 
  -1   3  20     6480.15     6757.29    149.10 o 
   0   3  20    14639.73    14230.70    240.02 o 
   1   3  20    10534.09    10236.31    217.73 o 
   2   3  20     1859.00     2054.62     87.29 o 
   3   3  20     2344.47     2625.51     94.36 o 
   4   3  20    12756.36    13125.40    203.49 o 
   5   3  20     3914.35     4663.58    122.92 o 

   6   3  20    34416.93    35575.65    496.27 o 
   7   3  20      828.95     1203.77    117.51 o 
   8   3  20     1626.77     2061.73    114.60 o 
   9   3  20      885.41     1136.41     94.27 o 
  10   3  20     8825.87     8967.91    212.39 o 
  11   3  20     4029.02     3871.12    163.61 o 
  12   3  20     3979.89     4071.69    204.70 o 
  13   3  20     3328.28     3217.30    131.43 o 
  14   3  20      262.55      274.11     76.33 o 
  15   3  20     1177.25     1401.03    113.63 o 
  16   3  20     6892.79     6949.27    254.20 o 
  17   3  20     7653.55     7577.81    208.47 o 
  18   3  20     5613.18     5623.68    179.62 o 
  19   3  20      685.14      663.16     96.06 o 
 -21   4  20     4845.13     4522.38    168.17 o 
 -20   4  20       12.24       -5.81     72.01 o 
 -19   4  20     3140.93     3132.27    147.48 o 
 -18   4  20      170.36      192.10     78.69 o 
 -17   4  20      146.73      192.49     65.41 o 
 -16   4  20      391.04      473.60     87.68 o 
 -15   4  20     8458.74     8031.95    183.28 o 
 -14   4  20      317.64      388.21     68.30 o 
 -13   4  20    13730.65    13484.65    280.79 o 
 -12   4  20     5666.72     5291.10    143.61 o 
 -11   4  20        6.43      101.16     55.02 o 
 -10   4  20     1922.60     2096.77     99.66 o 
  -9   4  20    11481.32    11355.51    218.02 o 
  -8   4  20     1621.88     1913.61     98.32 o 
  -7   4  20     3270.99     3223.41    110.45 o 
  -6   4  20      121.11      190.02     56.36 o 
  -5   4  20     8381.26     8328.78    176.46 o 
  -4   4  20     1787.93     2010.56     93.05 o 
  -3   4  20     6844.81     6905.39    157.12 o 
  -2   4  20     5563.57     5479.03    138.07 o 
  -1   4  20       20.59      181.67     54.70 o 
   0   4  20      819.25      845.35     76.25 o 
   1   4  20      889.55     1187.93     84.01 o 
   2   4  20      472.62      702.83     81.02 o 
   3   4  20    18260.62    17938.96    332.14 o 
   4   4  20     4038.20     4515.82    154.33 o 
   5   4  20     1924.69     2154.23    114.14 o 
   6   4  20     5103.00     5092.89    186.39 o 
   7   4  20     8547.31     8524.26    248.04 o 
   8   4  20     3453.37     3561.59    143.87 o 
   9   4  20     7930.42     8060.13    323.22 o 
  10   4  20      104.06      110.76     66.42 o 
  11   4  20     1407.45     1623.50    120.54 o 
  12   4  20      547.02      547.86     81.73 o 
  13   4  20     4831.02     4386.42    274.36 o 
  14   4  20     1496.73     1631.16    125.89 o 
  15   4  20      458.27      573.26     93.85 o 
  16   4  20      696.40      805.38    103.16 o 
  17   4  20      863.59      990.72    110.40 o 
 -18   5  20     9207.31     8437.11    312.37 o 
 -17   5  20     2356.92     2735.02    147.80 o 
 -16   5  20     4334.13     4162.70    212.18 o 
 -15   5  20      647.88      747.79     85.38 o 
 -14   5  20       54.20      163.78     54.54 o 
 -13   5  20     1123.34     1354.98    100.09 o 
 -12   5  20    10007.54     8907.20    238.92 o 
 -11   5  20        3.06      296.95     65.40 o 
 -10   5  20    15045.88    14115.66    321.95 o 
  -9   5  20     2555.24     2741.40    114.35 o 
  -8   5  20      680.71      725.11     79.39 o 
  -7   5  20     2752.55     3009.62    116.09 o 
  -6   5  20    10300.01     9762.39    203.47 o 
  -5   5  20     2963.42     3390.17    130.55 o 
  -4   5  20     3694.61     3681.33    141.01 o 
  -3   5  20      394.16      518.35     69.97 o 
  -2   5  20      504.16      669.79     75.86 o 
  -1   5  20    10454.22    10450.99    208.68 o 
   0   5  20     4951.95     5421.95    166.32 o 
   1   5  20     3451.48     3744.26    141.03 o 
   2   5  20     1817.62     2158.97    123.74 o 
   3   5  20     3499.68     3606.79    164.88 o 
   4   5  20     8307.53     8834.34    260.09 o 
   5   5  20     2931.23     3586.72    168.41 o 
   6   5  20    15455.99    15191.36    367.65 o 
   7   5  20       29.41      295.50    100.82 o 
   8   5  20     1663.07     1574.12    146.80 o 
   9   5  20      932.20     1206.08    132.21 o 
  10   5  20     8547.97     8095.43    256.66 o 
  11   5  20     1752.46     2461.78    177.59 o 
  12   5  20     9723.83     8917.28    275.45 o 
  13   5  20       97.17       78.59     85.71 o 
  14   5  20      488.75      420.06    124.19 o 
 -13   6  20     8896.13     8255.77    261.96 o 
 -12   6  20      321.41      543.01     81.36 o 
 -11   6  20     1705.79     1586.33    113.09 o 
 -10   6  20      677.62      890.90     93.07 o 
  -9   6  20     1733.23     1740.76    115.11 o 
  -8   6  20      383.72      414.75     78.64 o 
  -7   6  20     3583.93     3513.52    128.23 o 
  -6   6  20       51.66       73.70     61.78 o 
  -5   6  20      553.07      513.57     91.99 o 
  -4   6  20     4401.01     4579.89    142.48 o 
  -3   6  20    17207.16    16025.24    330.12 o 
  -2   6  20     4827.23     5694.17    181.46 o 
  -1   6  20     7275.21     7232.64    204.01 o 
   0   6  20     1454.66     1681.66    126.25 o 

   1   6  20     3412.23     3751.84    177.03 o 
   2   6  20     9854.92     9807.57    292.47 o 
   3   6  20     9478.84     9170.96    277.71 o 
   4   6  20      303.14     1084.36    248.61 o 
   5   6  20    11140.80    10275.73    300.07 o 
   6   6  20     3827.90     3714.84    180.23 o 
   7   6  20       35.13      175.00     92.45 o 
   8   6  20     1062.37     1389.10    149.26 o 
   9   6  20     4600.72     4501.33    199.61 o 
 -25   0  21      492.13      681.70    201.24 o 
 -23   0  21        3.28       11.11    151.65 o 
 -21   0  21      440.87      760.97    193.97 o 
 -19   0  21     2290.24     2215.88    266.70 o 
 -17   0  21     5415.13     5872.79    334.90 o 
 -15   0  21     4388.31     4271.85    313.90 o 
 -13   0  21     1690.02     1652.19    155.91 o 
 -11   0  21    13852.60    12859.01    370.79 o 
  -9   0  21    11103.04    11343.82    336.89 o 
  -7   0  21    22005.07    22247.98    538.22 o 
  -5   0  21    23465.25    23347.35    429.86 o 
  -3   0  21     2329.80     2290.99     97.41 o 
  -1   0  21     2036.14     2054.08     94.69 o 
   1   0  21     7440.04     7069.20    180.10 o 
   3   0  21     1978.47     1987.21     97.97 o 
   5   0  21     1998.34     2124.63    129.43 o 
   7   0  21    12709.83    12037.22    329.10 o 
   9   0  21     3296.39     3088.19    129.41 o 
  11   0  21     4135.81     4275.75    153.23 o 
  13   0  21     9503.29     9695.77    304.17 o 
  15   0  21     1029.66     1181.59    136.26 o 
  17   0  21     6081.85     5756.15    356.31 o 
  19   0  21     9157.54     9013.19    474.58 o 
 -24   1  21      950.37     1097.03    115.22 o 
 -23   1  21     1648.93     2088.47    343.51 o 
 -22   1  21       88.54      240.97     81.96 o 
 -21   1  21      458.82      485.67     87.93 o 
 -20   1  21      829.39     1116.44    107.88 o 
 -19   1  21      673.81     1086.14    104.24 o 
 -18   1  21     2456.15     2841.96    127.81 o 
 -17   1  21       74.04      336.85     86.04 o 
 -16   1  21        4.65      121.87     65.91 o 
 -15   1  21       83.49      265.70     68.92 o 
 -14   1  21     4763.19     4609.57    147.88 o 
 -13   1  21      140.31      183.29     67.16 o 
 -12   1  21     1878.18     1998.07    117.21 o 
 -11   1  21     2809.20     2871.91     99.03 o 
 -10   1  21     2313.58     2522.72    128.47 o 
  -9   1  21     5800.27     5851.46    148.51 o 
  -8   1  21     9982.21     9876.03    203.69 o 
  -7   1  21    14765.91    15361.57    250.75 o 
  -6   1  21     4384.96     4521.49    115.48 o 
  -5   1  21      967.06     1586.69     78.41 o 
  -4   1  21      105.07      275.48     48.51 o 
  -3   1  21     1981.66     2418.10     85.34 o 
  -2   1  21    13689.90    13261.99    236.04 o 
  -1   1  21      325.35      467.13     43.32 o 
   0   1  21     3219.85     3283.05     83.58 o 
   1   1  21       59.90       83.99     36.65 o 
   2   1  21     3710.43     3675.94     98.83 o 
   3   1  21       11.07       19.86     35.89 o 
   4   1  21     6645.14     6302.92    135.01 o 
   5   1  21     1666.71     1907.29     73.28 o 
   6   1  21     2333.07     2316.08     78.68 o 
   7   1  21      533.90      767.42     59.54 o 
   8   1  21     1454.99     1525.07     77.16 o 
   9   1  21     1439.85     1532.59    111.06 o 
  10   1  21     9114.35     8564.87    173.25 o 
  11   1  21      817.27     1001.70     76.59 o 
  12   1  21      506.00      505.11     63.53 o 
  13   1  21      433.78      443.61     64.37 o 
  14   1  21     8265.29     8149.12    200.46 o 
  15   1  21      914.84     1095.68    113.16 o 
  16   1  21     7368.71     7534.06    228.30 o 
  17   1  21      148.57      196.67     76.63 o 
  18   1  21       52.41      107.00     97.67 o 
  19   1  21        9.66       19.26     87.57 o 
  20   1  21     3847.85     3399.92    305.00 o 
 -23   2  21     1797.80     1763.22    157.91 o 
 -22   2  21     1277.82     1327.25    115.03 o 
 -21   2  21     2636.96     2582.23    136.48 o 
 -20   2  21      604.09      874.60     99.66 o 
 -19   2  21     1053.74     1185.35    107.65 o 
 -18   2  21      141.43      324.92     76.73 o 
 -17   2  21     1153.46     1210.65    104.62 o 
 -16   2  21      379.84      654.08     72.46 o 
 -15   2  21      426.93      730.18     81.99 o 
 -14   2  21     1328.96     1609.18     91.94 o 
 -13   2  21      225.37      308.52     58.88 o 
 -12   2  21     2580.04     2410.87     94.78 o 
 -11   2  21     1052.16     1270.23     84.13 o 
 -10   2  21     6420.16     6481.23    148.52 o 
  -9   2  21        3.83      263.70     52.75 o 
  -8   2  21       36.53      117.07     51.30 o 
  -7   2  21     6625.66     6981.51    151.74 o 
  -6   2  21     5181.46     5214.97    128.91 o 
  -5   2  21     3758.66     3942.29    111.70 o 
  -4   2  21    10174.98    10251.46    212.52 o 
  -3   2  21     6372.19     6491.74    159.55 o 
  -2   2  21      372.16      492.30     57.83 o 
  -1   2  21     1620.75     1715.03     97.32 o 

   0   2  21       67.24       87.20     34.85 o 
   1   2  21     8411.73     8752.40    170.95 o 
   2   2  21     6563.45     6385.00    141.69 o 
   3   2  21     1208.99     1317.10     69.03 o 
   4   2  21      516.70      666.99     61.45 o 
   5   2  21     4634.88     4620.95    106.96 o 
   6   2  21    10609.81    10541.56    174.45 o 
   7   2  21     3539.63     3759.63    120.77 o 
   8   2  21     7747.58     7934.96    165.81 o 
   9   2  21       15.11       69.39     49.08 o 
  10   2  21      384.04      509.68     63.56 o 
  11   2  21     5513.98     5139.89    180.96 o 
  12   2  21     3533.96     3641.88    133.66 o 
  13   2  21     7152.77     6862.83    184.36 o 
  14   2  21     3497.98     3545.12    155.10 o 
  15   2  21      142.35      154.64     67.55 o 
  16   2  21      185.63      252.73     75.01 o 
  17   2  21     4101.26     3833.89    168.50 o 
  18   2  21     3614.05     3725.00    168.90 o 
  19   2  21     1340.31     1543.18    138.71 o 
 -22   3  21      559.13      702.77    169.96 o 
 -21   3  21      427.97      520.33    110.40 o 
 -20   3  21     2964.56     2346.63    131.62 o 
 -19   3  21      726.59      822.75    138.75 o 
 -18   3  21       28.71      133.64     58.11 o 
 -17   3  21     1905.24     2238.49    118.22 o 
 -16   3  21     1174.09     1430.97    157.08 o 
 -15   3  21       16.53       61.62     51.68 o 
 -14   3  21      352.26      375.85     79.93 o 
 -13   3  21     3126.02     3123.37    129.23 o 
 -12   3  21      436.05      421.38     75.46 o 
 -11   3  21       12.20       13.81     28.43 o 
 -10   3  21      501.83      530.30     78.59 o 
  -9   3  21     1240.85     1211.55     98.57 o 
  -8   3  21      619.46      814.73     73.51 o 
  -7   3  21     1989.03     2053.72     95.84 o 
  -6   3  21      238.23      454.18     61.80 o 
  -5   3  21     6550.30     6213.18    145.49 o 
  -4   3  21     4130.08     4031.89    129.93 o 
  -3   3  21       37.29      150.15     52.18 o 
  -2   3  21       79.32      172.48     53.81 o 
  -1   3  21     7451.94     7302.07    157.73 o 
   0   3  21        0.22      120.43     57.02 o 
   1   3  21     1591.24     1738.86     94.70 o 
   2   3  21     2117.14     2105.38     92.27 o 
   3   3  21     6117.66     6052.45    142.02 o 
   4   3  21     5431.35     5553.42    156.30 o 
   5   3  21    11929.45    11796.02    244.05 o 
   6   3  21      286.89      446.73     61.15 o 
   7   3  21      216.92      397.55     73.80 o 
   8   3  21     5503.56     5544.44    158.98 o 
   9   3  21     6833.63     6965.03    182.83 o 
  10   3  21      126.03      278.42     69.61 o 
  11   3  21     4426.72     4043.06    142.46 o 
  12   3  21     2103.06     2280.61    159.60 o 
  13   3  21        7.39      -54.64     62.90 o 
  14   3  21     2041.83     2258.32    137.29 o 
  15   3  21     2813.78     2993.77    135.35 o 
  16   3  21     1641.59     1803.35    130.54 o 
  17   3  21     3750.41     3759.31    182.62 o 
  18   3  21       70.80        3.39     67.42 o 
 -20   4  21     2354.75     2275.93    141.22 o 
 -19   4  21      916.14     1118.85    113.33 o 
 -18   4  21       63.89      132.81     65.84 o 
 -17   4  21       42.61      244.22     60.13 o 
 -16   4  21     4016.58     3617.66    126.29 o 
 -15   4  21       83.86      177.11     63.01 o 
 -14   4  21      845.47      913.73     87.08 o 
 -13   4  21      323.19      508.76     71.68 o 
 -12   4  21       57.66      104.06     59.25 o 
 -11   4  21     1793.68     1840.03    117.96 o 
 -10   4  21     3113.17     3110.76    112.94 o 
  -9   4  21      278.27      478.70     67.13 o 
  -8   4  21     7467.82     6988.22    164.22 o 
  -7   4  21    13114.95    12206.77    229.39 o 
  -6   4  21      275.40      493.40     65.67 o 
  -5   4  21      532.92      790.21     75.74 o 
  -4   4  21     2384.07     2322.02     98.71 o 
  -3   4  21     9217.57     9079.54    187.10 o 
  -2   4  21     1675.67     1973.92     99.71 o 
  -1   4  21      662.06      638.01     70.17 o 
   0   4  21     4810.02     4479.69    125.57 o 
   1   4  21       12.16      149.96     54.48 o 
   2   4  21     5696.74     5349.86    158.74 o 
   3   4  21      757.97      917.42     90.53 o 
   4   4  21      197.44      330.09     74.59 o 
   5   4  21      116.26      205.27     67.01 o 
   6   4  21     5563.68     5531.11    197.69 o 
   7   4  21       19.79      307.43     84.77 o 
   8   4  21     3648.39     3314.87    159.72 o 
   9   4  21     4549.83     4214.67    177.26 o 
  10   4  21      527.87      668.09    108.56 o 
  11   4  21     2402.76     2547.81    124.55 o 
  12   4  21     4688.45     4445.08    156.44 o 
  13   4  21      625.78      825.67    144.06 o 
  14   4  21     3038.76     2805.56    131.60 o 
  15   4  21       87.60      111.20    121.56 o 
  16   4  21        7.53       -0.53     68.75 o 
 -17   5  21     1660.84     1716.10    134.68 o 
 -16   5  21     1912.60     2165.13    145.54 o 

 -15   5  21     1267.92     1411.34    171.72 o 
 -14   5  21     1821.50     2007.67    115.05 o 
 -13   5  21     2631.85     2517.42    126.23 o 
 -12   5  21      331.70      412.12     73.63 o 
 -11   5  21     1689.04     1759.18    110.67 o 
 -10   5  21     6347.78     6105.50    161.33 o 
  -9   5  21      367.57      532.28     76.25 o 
  -8   5  21      107.86      184.61     62.01 o 
  -7   5  21     5397.12     5005.74    143.97 o 
  -6   5  21     6900.04     6430.45    162.93 o 
  -5   5  21        1.77      213.52     92.93 o 
  -4   5  21     3292.40     3088.78    115.48 o 
  -3   5  21     4878.01     4642.63    136.71 o 
  -2   5  21        8.97      228.23     63.57 o 
  -1   5  21     4181.51     4322.78    152.07 o 
   0   5  21     4571.28     4471.63    153.90 o 
   1   5  21     3354.36     3205.89    134.43 o 
   2   5  21      273.58      696.71     87.87 o 
   3   5  21     8395.53     8129.00    249.87 o 
   4   5  21      541.38     1026.68    159.25 o 
   5   5  21      721.87      901.58    118.71 o 
   6   5  21     2256.47     2322.91    170.39 o 
   7   5  21      203.62      221.85     93.82 o 
   8   5  21       59.76       72.43     86.17 o 
   9   5  21     5172.21     4521.47    192.41 o 
  10   5  21     1472.18     1798.47    156.89 o 
  11   5  21     3870.89     3820.89    181.97 o 
  12   5  21     1947.32     2113.31    169.76 o 
  13   5  21     2571.81     2653.55    175.57 o 
 -12   6  21     4907.12     4534.01    148.68 o 
 -11   6  21       95.60      329.33     73.68 o 
 -10   6  21     1552.91     1667.39    112.97 o 
  -9   6  21     6841.72     6103.63    169.20 o 
  -8   6  21     1079.23     1022.12     95.34 o 
  -7   6  21      988.30     1102.56     96.56 o 
  -6   6  21     2571.05     2461.34    121.39 o 
  -5   6  21      423.68      581.88     86.79 o 
  -4   6  21     1893.58     2188.60    125.70 o 
  -3   6  21      219.88      445.94     89.27 o 
  -2   6  21     4334.61     3954.26    194.87 o 
  -1   6  21     2917.39     3118.14    142.83 o 
   0   6  21     8746.98     8384.04    265.26 o 
   1   6  21      495.09     1025.47    141.98 o 
   2   6  21      256.98      534.59    108.71 o 
   3   6  21     5838.55     5700.66    220.54 o 
   4   6  21      895.97     1250.12    140.04 o 
   5   6  21      516.23      582.66    112.09 o 
   6   6  21      893.50      981.37    130.69 o 
   7   6  21     2432.68     2708.17    219.65 o 
   8   6  21      392.80      561.60    126.37 o 
 -24   0  22     5917.83     6425.98    384.13 o 
 -22   0  22    10606.14    11478.33    522.53 o 
 -20   0  22      291.26      710.41    190.87 o 
 -18   0  22    17295.22    17145.60    866.38 o 
 -16   0  22    14418.83    14277.40    416.99 o 
 -14   0  22       24.43      150.76     94.24 o 
 -12   0  22      261.89      279.91     98.85 o 
 -10   0  22      154.50      221.28     94.85 o 
  -8   0  22    27049.32    26304.30    622.46 o 
  -6   0  22    61215.50    58735.01   1221.38 o 
  -4   0  22      746.93      969.94    125.13 o 
  -2   0  22    12997.13    12712.72    344.90 o 
   0   0  22    10418.24    10410.11    236.14 o 
   2   0  22        5.66       20.75     52.93 o 
   4   0  22      331.33      406.22     70.39 o 
   6   0  22    21619.79    21787.47    509.59 o 
   8   0  22     6528.36     5845.98    330.62 o 
  10   0  22    11028.78    11052.75    262.64 o 
  12   0  22    10355.96    10317.70    535.09 o 
  14   0  22      216.52      345.09     95.92 o 
  16   0  22     8736.41     8742.91    446.87 o 
  18   0  22     1304.30     1881.84    273.59 o 
  20   0  22      795.71     1090.44    230.79 o 
 -24   1  22        5.52       50.15     80.46 o 
 -23   1  22       56.13       64.82     80.77 o 
 -22   1  22     1994.09     2166.50    142.73 o 
 -21   1  22    11019.90    11365.72    282.01 o 
 -20   1  22      210.96      579.49     88.25 o 
 -19   1  22    10351.24    10525.25    275.59 o 
 -18   1  22      321.77      494.61     85.95 o 
 -17   1  22     2035.48     2287.43    192.08 o 
 -16   1  22     3790.85     3904.85    143.35 o 
 -15   1  22    17810.25    17884.50    341.17 o 
 -14   1  22     9144.37     9414.95    221.64 o 
 -13   1  22     5271.65     5113.88    156.96 o 
 -12   1  22       45.10       36.36     61.24 o 
 -11   1  22     2675.78     2717.01    183.04 o 
 -10   1  22    10204.36    10463.17    264.46 o 
  -9   1  22    21358.95    21908.73    600.87 o 
  -8   1  22       11.17      219.39     49.15 o 
  -7   1  22     8011.21     8020.87    162.98 o 
  -6   1  22     1044.17     1390.62     79.94 o 
  -5   1  22    11734.98    11599.47    205.13 o 
  -4   1  22     2155.20     2575.01    113.34 o 
  -3   1  22    35943.91    35551.75    489.70 o 
  -2   1  22     7328.96     8344.35    164.49 o 
  -1   1  22     3362.14     3335.74    108.77 o 
   0   1  22      108.48      192.20     72.09 o 
   1   1  22     4890.14     4858.63    105.19 o 
   2   1  22     6063.83     6599.04    138.38 o 

   3   1  22    12695.12    12403.59    192.48 o 
   4   1  22     2648.07     2940.12     95.77 o 
   5   1  22     2154.74     2113.34     85.60 o 
   6   1  22     9743.22     9593.45    165.12 o 
   7   1  22     6807.84     6799.98    133.74 o 
   8   1  22     3339.23     3374.65     94.48 o 
   9   1  22    14330.65    14244.48    313.39 o 
  10   1  22      376.82      523.32     62.20 o 
  11   1  22       79.56       97.21     51.09 o 
  12   1  22     1500.95     1687.57     96.39 o 
  13   1  22    15396.50    15763.94    366.75 o 
  14   1  22     2206.01     2679.59    137.46 o 
  15   1  22     6665.14     6858.91    216.25 o 
  16   1  22     2246.95     2679.29    148.71 o 
  17   1  22       54.76      173.44     79.13 o 
  18   1  22     2614.00     2736.13    201.43 o 
  19   1  22     3906.55     3955.96    220.48 o 
 -23   2  22     4419.83     3984.68    166.93 o 
 -22   2  22     6697.25     6491.36    196.48 o 
 -21   2  22        3.50      114.39     77.57 o 
 -20   2  22      110.40      108.38     77.22 o 
 -19   2  22     3757.38     3719.55    147.60 o 
 -18   2  22    13793.00    13137.81    371.40 o 
 -17   2  22     7235.01     7919.42    208.23 o 
 -16   2  22    11430.30    11408.07    255.68 o 
 -15   2  22     3157.24     3459.58    160.00 o 
 -14   2  22        2.31      -51.62     50.76 o 
 -13   2  22      114.64      223.38     56.50 o 
 -12   2  22    16806.89    16729.98    279.31 o 
 -11   2  22      244.13      420.58     64.28 o 
 -10   2  22     2804.87     2942.10    102.99 o 
  -9   2  22    12601.83    12642.75    225.92 o 
  -8   2  22     4193.96     4622.16    124.72 o 
  -7   2  22    10671.20    10780.22    202.13 o 
  -6   2  22    15370.57    15906.97    263.26 o 
  -5   2  22     1139.32     1810.76    184.74 o 
  -4   2  22    16730.99    16465.74    299.77 o 
  -3   2  22       76.12      375.85     69.61 o 
  -2   2  22     1036.02     1440.73     85.79 o 
  -1   2  22     7397.58     7288.79    355.65 o 
   0   2  22    24414.40    23450.86    458.03 o 
   1   2  22     7813.11     8105.91    165.61 o 
   2   2  22     3305.75     3506.75    106.82 o 
   3   2  22     4914.54     5175.77    161.24 o 
   4   2  22    19597.24    19999.06    309.57 o 
   5   2  22    19266.78    19731.88    277.10 o 
   6   2  22     6755.35     7378.88    157.38 o 
   7   2  22     2943.65     3319.84    105.26 o 
   8   2  22      361.77      484.46     62.19 o 
   9   2  22      735.94      933.44     76.10 o 
  10   2  22     6303.62     6358.06    150.06 o 
  11   2  22     1343.47     1884.87    160.55 o 
  12   2  22     6839.78     6695.73    181.65 o 
  13   2  22     1188.65     1635.64    117.19 o 
  14   2  22        1.02      -49.53     49.61 o 
  15   2  22     1076.34     1283.67    116.28 o 
  16   2  22     3633.92     3960.29    148.59 o 
  17   2  22     5117.93     5240.26    275.15 o 
  18   2  22     5064.08     5372.64    201.32 o 
  19   2  22       15.41       18.84     73.42 o 
 -21   3  22      622.08      785.79    126.06 o 
 -20   3  22    10231.75     8807.96    507.94 o 
 -19   3  22     1387.46     1596.48    122.61 o 
 -18   3  22       47.41       49.91     61.16 o 
 -17   3  22     2600.89     2671.99    115.85 o 
 -16   3  22     8712.52     8652.67    191.92 o 
 -15   3  22     1017.40     1124.40     90.41 o 
 -14   3  22    16663.56    16292.74    341.14 o 
 -13   3  22     5065.03     5031.62    140.04 o 
 -12   3  22     1367.27     1413.39     95.07 o 
 -11   3  22     1248.92     1366.35     91.38 o 
 -10   3  22     6836.60     6681.33    180.62 o 
  -9   3  22     5462.90     5760.34    165.59 o 
  -8   3  22    16203.19    15100.70    294.97 o 
  -7   3  22     2528.10     2680.47    214.12 o 
  -6   3  22        5.53      125.23     52.46 o 
  -5   3  22      903.22     1210.19     82.91 o 
  -4   3  22    15207.43    14798.02    254.14 o 
  -3   3  22      478.47      895.66    120.04 o 
  -2   3  22     5399.99     5292.50    134.17 o 
  -1   3  22     2598.04     2825.30    114.13 o 
   0   3  22     1274.46     1441.00     94.47 o 
   1   3  22     3171.99     3436.52    109.69 o 
   2   3  22     8272.14     8710.36    177.86 o 
   3   3  22    13043.08    13047.37    230.84 o 
   4   3  22     3278.07     3859.92    132.20 o 
   5   3  22      685.82      748.98     81.75 o 
   6   3  22      934.96     1119.60     93.85 o 
   7   3  22      236.96      409.88     75.51 o 
   8   3  22    13848.46    13703.86    277.91 o 
   9   3  22      759.46      910.30     92.52 o 
  10   3  22     4869.88     4525.32    150.02 o 
  11   3  22       16.52       34.25     62.15 o 
  12   3  22     5369.90     5453.01    200.15 o 
  13   3  22      108.91      153.44     64.36 o 
  14   3  22     4791.34     4983.81    165.41 o 
  15   3  22     5169.14     4839.48    165.13 o 
  16   3  22      263.73      345.02     85.59 o 
  17   3  22      469.25      445.99     87.52 o 
 -19   4  22     9283.31     8841.32    233.78 o 

 -18   4  22     1049.66     1501.55    124.59 o 
 -17   4  22    25480.99    23291.54    381.51 o 
 -16   4  22        0.97      469.56     79.96 o 
 -15   4  22     3189.89     3122.60    123.71 o 
 -14   4  22       25.14      223.31     72.87 o 
 -13   4  22    11393.81    11032.54    223.41 o 
 -12   4  22     2720.57     3072.16    116.51 o 
 -11   4  22    23011.15    22239.65    560.58 o 
 -10   4  22     5305.78     5434.94    147.87 o 
  -9   4  22     7039.06     7250.71    170.80 o 
  -8   4  22     1896.38     2550.50    116.28 o 
  -7   4  22    24395.26    23315.92    366.58 o 
  -6   4  22      118.84     1353.32    221.45 o 
  -5   4  22    25573.92    25352.34    389.07 o 
  -4   4  22     1284.47     1966.90    211.24 o 
  -3   4  22     1369.08     1659.26     99.79 o 
  -2   4  22     1963.87     2466.66    112.33 o 
  -1   4  22    14100.55    14308.58    253.86 o 
   0   4  22      511.46     1181.99    144.74 o 
   1   4  22     2044.69     2001.41    115.91 o 
   2   4  22     2623.40     2632.78    128.11 o 
   3   4  22     4617.92     5169.44    158.74 o 
   4   4  22     2563.22     2963.42    125.46 o 
   5   4  22    15282.69    14883.92    298.30 o 
   6   4  22       68.76      231.83     98.53 o 
   7   4  22     9053.69     8620.67    260.34 o 
   8   4  22       51.78      259.37     87.57 o 
   9   4  22     2998.28     2897.93    154.42 o 
  10   4  22      395.34      563.85    103.47 o 
  11   4  22    17760.19    17413.83    406.06 o 
  12   4  22      368.27      505.13    105.21 o 
  13   4  22     1028.65     1256.49    114.63 o 
  14   4  22     2991.02     3171.03    165.95 o 
  15   4  22     3531.95     3481.13    147.67 o 
 -16   5  22     5684.67     5079.94    263.72 o 
 -15   5  22     2804.84     2716.94    120.51 o 
 -14   5  22     9027.11     8476.77    246.59 o 
 -13   5  22     1859.53     2270.67    121.43 o 
 -12   5  22      794.15      987.21     94.02 o 
 -11   5  22      807.09      900.56     89.96 o 
 -10   5  22     6571.29     6235.43    165.04 o 
  -9   5  22      399.86      834.70     98.59 o 
  -8   5  22    16717.74    16519.61    294.44 o 
  -7   5  22       59.78      509.39     72.72 o 
  -6   5  22     1857.97     2099.37    118.60 o 
  -5   5  22      916.20     1136.42     93.55 o 
  -4   5  22     6442.32     6406.06    163.49 o 
  -3   5  22     2511.37     3071.60    116.42 o 
  -2   5  22     3917.11     3930.42    128.19 o 
  -1   5  22      453.29      760.23     94.99 o 
   0   5  22     3525.19     3741.67    144.93 o 
   1   5  22      555.99     1128.58    103.24 o 
   2   5  22    18347.41    17761.37    347.17 o 
   3   5  22       61.03     1384.33    291.45 o 
   4   5  22     9957.97    10174.42    288.74 o 
   5   5  22     6037.65     6152.94    219.83 o 
   6   5  22      123.68      392.69    113.13 o 
   7   5  22     5865.10     5432.78    208.89 o 
   8   5  22     4744.03     4856.35    200.04 o 
   9   5  22      338.23      446.02    104.40 o 
  10   5  22     1345.75     1654.35    190.38 o 
  11   5  22      343.25      514.50    108.81 o 
  12   5  22     3923.00     3865.31    186.39 o 
 -10   6  22     3809.39     3976.37    140.72 o 
  -9   6  22      389.66      401.81     78.80 o 
  -8   6  22     1114.93     1324.98    107.94 o 
  -7   6  22      130.02      212.40     71.54 o 
  -6   6  22     4817.81     4588.01    147.50 o 
  -5   6  22     5223.70     5087.97    164.19 o 
  -4   6  22      538.16      772.88    104.29 o 
  -3   6  22     2922.59     2635.48    136.96 o 
  -2   6  22     1409.77     1605.00    131.85 o 
  -1   6  22      699.63      906.60    109.17 o 
   0   6  22     2848.24     3230.30    175.12 o 
   1   6  22     3202.91     3317.93    177.86 o 
   2   6  22       57.47      301.67     97.05 o 
   3   6  22      422.82      799.90    119.58 o 
   4   6  22     7009.25     6907.84    244.09 o 
   5   6  22     3379.67     3614.01    181.32 o 
   6   6  22     2035.29     2351.46    179.26 o 
 -23   0  23       67.29      317.13    127.99 o 
 -21   0  23      472.53      267.32    126.43 o 
 -19   0  23     6423.59     6080.83    265.19 o 
 -17   0  23      658.32      493.23    124.29 o 
 -15   0  23     1887.81     2134.66    185.30 o 
 -13   0  23     4187.61     3922.12    199.41 o 
 -11   0  23       80.95      318.02     97.16 o 
  -9   0  23       18.39       29.52     82.42 o 
  -7   0  23      399.73      483.64    117.90 o 
  -5   0  23      246.37      245.20     91.46 o 
  -3   0  23     6341.48     5995.82    224.77 o 
  -1   0  23     6857.98     7119.24    204.67 o 
   1   0  23      156.03      245.11     64.22 o 
   3   0  23     6402.41     6582.44    190.77 o 
   5   0  23    11018.55    10918.04    311.69 o 
   7   0  23     3035.28     2498.76    118.21 o 
   9   0  23    13090.94    13163.99    323.67 o 
  11   0  23     2495.48     2639.06    157.45 o 
  13   0  23      166.85       61.80     82.86 o 
  15   0  23     9317.68     9624.39    470.96 o 

  17   0  23     2752.43     2653.04    254.72 o 
  19   0  23     1398.79     1499.27    257.19 o 
 -23   1  23      110.36      139.15     84.00 o 
 -22   1  23     2204.72     2517.86    154.12 o 
 -21   1  23      673.73      924.55    139.32 o 
 -20   1  23      529.68      765.19     99.60 o 
 -19   1  23      156.73      322.26     80.95 o 
 -18   1  23      807.63      907.21    103.21 o 
 -17   1  23      388.57      649.07     90.58 o 
 -16   1  23     3015.47     2995.22    131.18 o 
 -15   1  23        5.41      231.88     72.67 o 
 -14   1  23      833.51      855.78     91.76 o 
 -13   1  23      141.70      230.55     81.21 o 
 -12   1  23     1272.68     1437.73    122.00 o 
 -11   1  23     3584.01     3351.90    148.40 o 
 -10   1  23     2245.58     2482.54    112.14 o 
  -9   1  23     1632.95     1751.76    110.07 o 
  -8   1  23      938.52      954.15     89.98 o 
  -7   1  23     4300.07     4204.15    138.10 o 
  -6   1  23     3778.28     3651.10    121.78 o 
  -5   1  23      402.19      577.34     60.43 o 
  -4   1  23     5992.71     5651.92    133.05 o 
  -3   1  23     3060.36     3390.21    103.32 o 
  -2   1  23      287.46      504.57     58.86 o 
  -1   1  23     1696.14     1980.08     87.66 o 
   0   1  23     9056.82     8922.91    202.26 o 
   1   1  23      676.46      899.49     68.50 o 
   2   1  23     6508.81     6395.18    159.83 o 
   3   1  23     1536.54     1786.90     74.70 o 
   4   1  23      110.61      130.26     42.87 o 
   5   1  23     1227.48     1454.86     97.79 o 
   6   1  23     8258.97     8257.47    151.51 o 
   7   1  23     1634.64     1821.03     79.03 o 
   8   1  23     2469.53     2532.62     95.85 o 
   9   1  23       99.03      171.51     65.34 o 
  10   1  23     2804.73     2882.65    116.12 o 
  11   1  23      467.10      776.77     73.73 o 
  12   1  23    12808.62    12701.04    337.91 o 
  13   1  23     2051.37     2406.81    117.21 o 
  14   1  23     5067.57     4914.79    180.94 o 
  15   1  23      341.11      553.96     93.56 o 
  16   1  23     2176.23     2453.29    153.71 o 
  17   1  23     1038.19     1372.58    135.25 o 
  18   1  23     8055.98     7607.93    305.90 o 
 -22   2  23       97.89      334.54    111.79 o 
 -21   2  23      670.56     1065.99    112.62 o 
 -20   2  23     2175.06     2253.46    137.22 o 
 -19   2  23      297.02      588.28     91.58 o 
 -18   2  23     2234.77     2477.82    138.32 o 
 -17   2  23       68.75      311.52     86.00 o 
 -16   2  23        2.64      102.54     70.08 o 
 -15   2  23     2293.91     2536.19    123.42 o 
 -14   2  23      400.89      567.42     85.34 o 
 -13   2  23     5461.32     5013.53    159.31 o 
 -12   2  23      303.11      459.58     74.48 o 
 -11   2  23      896.53      941.10     78.33 o 
 -10   2  23     1734.10     1995.27     97.08 o 
  -9   2  23     8907.28     9138.28    185.45 o 
  -8   2  23       49.39      439.57     59.12 o 
  -7   2  23     9038.10     8726.53    178.44 o 
  -6   2  23      351.28      575.15     70.51 o 
  -5   2  23      744.56      825.53     79.32 o 
  -4   2  23        8.65      166.06     51.40 o 
  -3   2  23     4315.21     4324.88    119.81 o 
  -2   2  23     2584.86     2747.23     98.50 o 
  -1   2  23     5529.35     5307.93    133.20 o 
   0   2  23     4792.14     4573.60    163.98 o 
   1   2  23      809.32      958.38     84.70 o 
   2   2  23      588.09      768.95     69.09 o 
   3   2  23    10913.38    10615.44    199.30 o 
   4   2  23     6338.47     6779.17    151.19 o 
   5   2  23      301.71      421.32     60.48 o 
   6   2  23     1904.21     2136.30     94.30 o 
   7   2  23      395.44      593.97     66.34 o 
   8   2  23     1515.89     1696.53     95.15 o 
   9   2  23     4148.72     4162.93    122.69 o 
  10   2  23     8969.22     8464.71    204.37 o 
  11   2  23     2396.10     2394.18    112.31 o 
  12   2  23     1550.76     1703.07    136.50 o 
  13   2  23     3285.67     3244.81    255.56 o 
  14   2  23     2088.68     2567.38    156.20 o 
  15   2  23     6451.78     5854.51    263.10 o 
  16   2  23     1908.19     2201.45    158.47 o 
  17   2  23      438.82      488.61     97.85 o 
  18   2  23        7.47      -11.48     70.04 o 
 -21   3  23     3697.10     3155.38    218.50 o 
 -20   3  23        0.36      185.59    126.75 o 
 -19   3  23      467.92      512.07     92.83 o 
 -18   3  23     1121.49     1445.54    117.75 o 
 -17   3  23      935.88     1190.64    110.47 o 
 -16   3  23     2062.47     2304.51    115.28 o 
 -15   3  23     3501.40     3333.00    121.95 o 
 -14   3  23      184.27      287.06     84.92 o 
 -13   3  23     1832.13     2035.30    106.82 o 
 -12   3  23     5390.13     5047.41    160.70 o 
 -11   3  23     6892.77     6960.78    164.97 o 
 -10   3  23     4653.88     4836.40    135.97 o 
  -9   3  23     7533.43     7412.93    168.56 o 
  -8   3  23      994.24     1169.60    101.02 o 
  -7   3  23     5096.90     5180.75    157.74 o 

  -6   3  23     9005.31     9085.34    213.95 o 
  -5   3  23    11558.75    11120.35    251.58 o 
  -4   3  23     5285.61     5937.93    181.54 o 
  -3   3  23     1258.84     1287.95     86.67 o 
  -2   3  23     2820.84     2855.24    115.60 o 
  -1   3  23      787.73     1157.55     84.81 o 
   0   3  23     1583.01     1847.14     95.14 o 
   1   3  23     5643.46     5706.46    142.02 o 
   2   3  23      167.82      319.30     59.07 o 
   3   3  23     2572.26     2726.60    115.63 o 
   4   3  23     1856.60     1924.56    108.59 o 
   5   3  23      539.52      646.09     82.73 o 
   6   3  23     1241.66     1495.09    106.71 o 
   7   3  23    12706.69    12311.62    258.71 o 
   8   3  23       49.29      440.13     90.23 o 
   9   3  23     1038.42     1100.85    118.83 o 
  10   3  23     2293.82     2198.22    145.40 o 
  11   3  23     6959.43     6900.70    190.87 o 
  12   3  23     1684.06     2045.58    130.61 o 
  13   3  23     5243.36     4870.53    193.71 o 
  14   3  23      197.53      249.62     75.18 o 
  15   3  23       38.40       22.74     70.97 o 
  16   3  23      280.51      441.12     86.44 o 
 -18   4  23     1826.01     2181.42    125.79 o 
 -17   4  23     3444.76     3564.33    130.32 o 
 -16   4  23       66.69      270.78     70.57 o 
 -15   4  23     4293.53     3974.05    135.50 o 
 -14   4  23     5639.76     5220.75    150.77 o 
 -13   4  23        1.29      277.58     65.66 o 
 -12   4  23    10840.82    10117.53    213.44 o 
 -11   4  23     3967.88     4358.57    135.71 o 
 -10   4  23      920.41     1159.21     92.16 o 
  -9   4  23      842.73     1037.16     87.74 o 
  -8   4  23    17597.37    16374.63    315.48 o 
  -7   4  23       11.90      582.09     98.45 o 
  -6   4  23     8760.98     8408.52    216.08 o 
  -5   4  23       71.43      546.65     69.08 o 
  -4   4  23     7255.22     6973.87    165.05 o 
  -3   4  23     1042.22     1310.10     91.33 o 
  -2   4  23     9012.47     8793.70    216.12 o 
  -1   4  23     1907.00     2160.12    103.71 o 
   0   4  23       48.73       89.53     65.40 o 
   1   4  23     3071.58     3061.35    127.25 o 
   2   4  23     3567.74     3500.11    151.83 o 
   3   4  23        2.98      323.01     73.73 o 
   4   4  23     9563.08     8987.35    222.25 o 
   5   4  23        3.11      266.03     85.46 o 
   6   4  23     1413.43     1708.29    144.37 o 
   7   4  23     1669.55     1959.22    154.68 o 
   8   4  23     4285.92     3992.95    177.84 o 
   9   4  23      604.07      961.33    138.94 o 
  10   4  23     5148.49     4748.72    194.86 o 
  11   4  23     1897.03     2021.77    163.11 o 
  12   4  23        0.41       46.73     85.95 o 
  13   4  23     2096.38     2185.71    166.96 o 
  14   4  23     3101.60     3110.55    168.70 o 
 -15   5  23     2120.99     2274.03    129.60 o 
 -14   5  23     7378.08     6644.99    219.79 o 
 -13   5  23     2998.32     2961.22    127.22 o 
 -12   5  23        9.59      147.41     66.29 o 
 -11   5  23     7094.12     6516.49    172.19 o 
 -10   5  23     2455.77     2487.48    117.55 o 
  -9   5  23      824.82      881.95     89.67 o 
  -8   5  23     3195.39     2976.52    122.96 o 
  -7   5  23       48.15      187.28     65.00 o 
  -6   5  23      425.65      548.44     78.76 o 
  -5   5  23     3807.24     4098.73    134.15 o 
  -4   5  23    10667.67    10006.25    231.00 o 
  -3   5  23     4560.75     5019.19    146.95 o 
  -2   5  23     1100.72     1286.20    111.55 o 
  -1   5  23     1703.69     1761.87    126.31 o 
   0   5  23      137.58      435.62     83.21 o 
   1   5  23     9108.58     9406.40    233.17 o 
   2   5  23     2719.75     2981.44    158.65 o 
   3   5  23        0.89      126.13     83.44 o 
   4   5  23      941.04      815.35    123.04 o 
   5   5  23     4994.75     5251.35    205.89 o 
   6   5  23      178.83      473.42    105.99 o 
   7   5  23     1473.73     1711.42    159.07 o 
   8   5  23      660.57      539.20    111.77 o 
   9   5  23       20.52      136.30     89.96 o 
  10   5  23     1128.36     1134.57    140.86 o 
  -8   6  23      153.77      226.93     71.91 o 
  -7   6  23     6401.96     6260.62    298.11 o 
  -6   6  23      330.13      718.17     87.30 o 
  -5   6  23     3713.20     3172.70    153.59 o 
  -4   6  23      545.17      903.30    108.00 o 
  -3   6  23      975.88     1252.35    122.16 o 
  -2   6  23     1167.85     1431.85    158.29 o 
  -1   6  23     4593.96     4238.91    164.34 o 
   0   6  23      381.72      753.58    135.12 o 
   1   6  23     1226.34     1314.80    144.16 o 
   2   6  23     6944.56     6696.06    240.63 o 
   3   6  23     1326.93     1794.08    168.28 o 
 -22   0  24     2119.25     2313.12    213.93 o 
 -20   0  24    15066.50    15519.16    705.66 o 
 -18   0  24     2509.73     2492.58    345.59 o 
 -16   0  24    15282.82    15968.14    460.73 o 
 -14   0  24    11485.38    11074.09    356.70 o 
 -12   0  24     1268.26     1477.12    267.71 o 

 -10   0  24    33487.78    32624.48    757.44 o 
  -8   0  24    10157.64    10014.63    319.49 o 
  -6   0  24      252.98      179.51     91.57 o 
  -4   0  24    14382.75    14245.46    394.80 o 
  -2   0  24    23077.21    23284.49    562.66 o 
   0   0  24     5932.83     6073.76    187.15 o 
   2   0  24    13402.16    14199.27    374.49 o 
   4   0  24      384.42      316.83     70.02 o 
   6   0  24    12352.14    11723.44    335.59 o 
   8   0  24    17034.14    16486.96    426.54 o 
  10   0  24     8184.79     8285.55    278.91 o 
  12   0  24     1669.32     2004.00    172.90 o 
  14   0  24    12458.65    12877.01    382.80 o 
  16   0  24      266.93      233.29    148.59 o 
  18   0  24     4854.83     4652.91    337.20 o 
 -22   1  24      706.55      693.76    103.71 o 
 -21   1  24      888.45     1193.18    117.67 o 
 -20   1  24     2808.42     3016.65    149.80 o 
 -19   1  24     7980.59     7952.94    217.29 o 
 -18   1  24     1637.20     1830.44    135.55 o 
 -17   1  24    21197.57    20374.62    444.99 o 
 -16   1  24     1044.34     1380.47    130.55 o 
 -15   1  24      758.71      629.42    103.75 o 
 -14   1  24     1650.92     1626.10    135.26 o 
 -13   1  24     8777.06     8704.37    247.37 o 
 -12   1  24     1222.80     1447.82    126.07 o 
 -11   1  24     7388.09     7594.02    197.24 o 
 -10   1  24     2678.58     2783.38    120.62 o 
  -9   1  24        9.62       56.95     58.12 o 
  -8   1  24       10.18      132.38     60.72 o 
  -7   1  24    11631.69    11304.88    243.25 o 
  -6   1  24     1174.56     1386.44     99.52 o 
  -5   1  24     8440.17     8336.63    198.69 o 
  -4   1  24      376.85      640.32     62.83 o 
  -3   1  24      935.09     1035.70     75.27 o 
  -2   1  24     2647.51     3074.55    101.30 o 
  -1   1  24    22049.24    21902.28    333.34 o 
   0   1  24     2008.63     2494.71     92.50 o 
   1   1  24    11778.32    11303.56    205.65 o 
   2   1  24     1570.35     1666.13    102.39 o 
   3   1  24     2096.39     2152.26     87.80 o 
   4   1  24     3673.71     3411.47     94.13 o 
   5   1  24     6164.42     6308.38    145.45 o 
   6   1  24     4591.70     4944.87    210.94 o 
   7   1  24      200.22      278.08     51.00 o 
   8   1  24     3622.18     3622.51    110.75 o 
   9   1  24     6072.26     5984.79    161.90 o 
  10   1  24     7325.09     7426.57    234.83 o 
  11   1  24    16712.36    16718.97    316.18 o 
  12   1  24      127.64      396.96     65.70 o 
  13   1  24     3734.63     3763.78    159.32 o 
  14   1  24        1.18      118.83     72.55 o 
  15   1  24     6185.13     6626.01    216.97 o 
  16   1  24      127.01      344.80     88.24 o 
  17   1  24     7318.13     7346.80    297.87 o 
 -21   2  24     6608.21     6738.64    203.67 o 
 -20   2  24     5961.34     6005.55    191.33 o 
 -19   2  24      241.70      371.84     86.69 o 
 -18   2  24      718.88      889.36    103.90 o 
 -17   2  24     2373.46     2470.22    139.76 o 
 -16   2  24      598.31      692.70     95.28 o 
 -15   2  24     6296.12     6018.76    181.90 o 
 -14   2  24     3445.33     3478.41    139.96 o 
 -13   2  24     2640.98     2624.14    122.76 o 
 -12   2  24      470.75      516.62     82.62 o 
 -11   2  24     1121.40     1154.82    101.21 o 
 -10   2  24     9983.24     9973.32    230.64 o 
  -9   2  24    13932.34    14566.53    420.64 o 
  -8   2  24    19695.98    19324.95    349.85 o 
  -7   2  24      720.29     1304.84    165.21 o 
  -6   2  24       29.53       97.12     50.02 o 
  -5   2  24     4490.34     4395.11    122.95 o 
  -4   2  24     9500.65     9404.51    197.09 o 
  -3   2  24     4189.96     4720.75    145.97 o 
  -2   2  24     4381.14     4219.43    119.82 o 
  -1   2  24       33.41      248.85     54.32 o 
   0   2  24      198.74      117.35     51.84 o 
   1   2  24     2770.83     2831.99    114.61 o 
   2   2  24     7562.32     7093.02    311.45 o 
   3   2  24     3369.98     4038.57    124.99 o 
   4   2  24     8884.78     8488.93    175.14 o 
   5   2  24      569.97      622.78     77.39 o 
   6   2  24      221.23      344.46     69.74 o 
   7   2  24    22006.18    22370.15    391.56 o 
   8   2  24     8811.38     9305.90    189.23 o 
   9   2  24     9232.14     9163.65    189.32 o 
  10   2  24     1082.62     1444.64    109.96 o 
  11   2  24      158.56      188.68     69.93 o 
  12   2  24     2263.60     2395.12    152.67 o 
  13   2  24     1058.25     1553.31    180.03 o 
  14   2  24     3849.76     3851.69    165.06 o 
  15   2  24      213.42      319.25     86.45 o 
  16   2  24     1052.70     1381.79    132.41 o 
  17   2  24      158.36      286.25     89.86 o 
 -20   3  24     2193.33     2570.67    157.74 o 
 -19   3  24     1021.42     1153.18    113.85 o 
 -18   3  24    20134.47    19284.23    489.27 o 
 -17   3  24       26.26      389.18     84.66 o 
 -16   3  24     9484.75     9005.04    231.36 o 
 -15   3  24      319.60      399.70     83.06 o 

 -14   3  24     4817.46     4593.32    138.44 o 
 -13   3  24     2065.41     2467.77    111.48 o 
 -12   3  24    12320.93    12418.87    428.03 o 
 -11   3  24     6373.05     6870.37    166.73 o 
 -10   3  24     1904.21     2266.22    109.67 o 
  -9   3  24       87.24      140.42     57.51 o 
  -8   3  24     4903.42     4875.39    135.86 o 
  -7   3  24     8293.83     8526.12    183.33 o 
  -6   3  24    10477.89    10601.93    237.52 o 
  -5   3  24     6809.66     6900.69    213.39 o 
  -4   3  24      962.54     1151.47     94.64 o 
  -3   3  24      161.86      392.92     68.26 o 
  -2   3  24    14530.60    14501.49    287.24 o 
  -1   3  24      564.53     1076.47    104.01 o 
   0   3  24     9341.67     9442.13    192.15 o 
   1   3  24     2501.04     2753.62    102.62 o 
   2   3  24       39.12      102.92     53.77 o 
   3   3  24     2243.33     2290.55    114.07 o 
   4   3  24     4576.15     4953.03    153.92 o 
   5   3  24     3672.44     3954.20    139.55 o 
   6   3  24     3240.54     3637.85    147.43 o 
   7   3  24     2335.55     2499.02    145.80 o 
   8   3  24       87.94      125.29     82.04 o 
   9   3  24      756.06     1096.75    122.33 o 
  10   3  24     8220.56     8425.51    253.00 o 
  11   3  24      519.30      809.56    113.06 o 
  12   3  24     5170.21     4895.49    194.09 o 
  13   3  24       42.21      112.89     67.01 o 
  14   3  24     1278.42      989.66    159.56 o 
  15   3  24     1688.15     1882.07    134.36 o 
 -17   4  24      925.98     1308.19    105.07 o 
 -16   4  24      612.88      812.78     89.49 o 
 -15   4  24    11088.59    10472.97    308.44 o 
 -14   4  24      230.86      499.76     73.03 o 
 -13   4  24     2478.27     2535.11    117.48 o 
 -12   4  24      196.15      345.01     68.30 o 
 -11   4  24     9643.94     9228.46    266.83 o 
 -10   4  24      321.79      731.09     79.94 o 
  -9   4  24    14166.47    13452.64    254.65 o 
  -8   4  24      638.04     1042.43     98.77 o 
  -7   4  24     2748.29     2569.49    107.94 o 
  -6   4  24     1008.96     1195.02    123.89 o 
  -5   4  24     4327.43     4548.09    136.08 o 
  -4   4  24        1.10      306.78     63.79 o 
  -3   4  24    16960.69    16161.61    283.63 o 
  -2   4  24       20.40      539.24    209.01 o 
  -1   4  24      128.13       59.32     67.22 o 
   0   4  24        2.31      189.00     68.41 o 
   1   4  24    14658.53    15033.81    305.20 o 
   2   4  24      932.98     1618.14    227.14 o 
   3   4  24    10752.66    11061.79    250.24 o 
   4   4  24     4223.56     4228.89    150.18 o 
   5   4  24      159.67      164.83     87.37 o 
   6   4  24     1287.31     1354.50    132.57 o 
   7   4  24     2137.28     2318.51    166.71 o 
   8   4  24     1152.21     1293.69    136.16 o 
   9   4  24     5695.42     5675.45    211.49 o 
  10   4  24      433.95      812.13    372.27 o 
  11   4  24      112.64       81.76    112.87 o 
  12   4  24      100.77      173.82     89.58 o 
  13   4  24     6919.34     6818.75    240.19 o 
 -13   5  24     1951.08     2213.13    145.04 o 
 -12   5  24    10478.02     9988.92    272.32 o 
 -11   5  24      384.47      808.29     85.95 o 
 -10   5  24     3010.01     3028.79    125.93 o 
  -9   5  24     1338.48     1592.75    134.75 o 
  -8   5  24     1011.14     1166.65     98.13 o 
  -7   5  24     3091.90     3297.18    125.19 o 
  -6   5  24     6628.16     6423.29    168.43 o 
  -5   5  24       43.49      498.96     76.99 o 
  -4   5  24     5790.44     5476.02    155.02 o 
  -3   5  24     5029.35     5003.25    169.32 o 
  -2   5  24     3152.30     3368.18    186.36 o 
  -1   5  24      167.27      576.52     88.48 o 
   0   5  24    17481.11    17152.85    345.00 o 
   1   5  24       12.76     1280.64    169.58 o 
   2   5  24     1166.79     1242.15    137.07 o 
   3   5  24      609.42      695.68    115.68 o 
   4   5  24     7721.25     7476.80    351.52 o 
   5   5  24     1686.39     2147.53    164.86 o 
   6   5  24     6572.18     6321.74    229.71 o 
   7   5  24      823.90     1184.57    164.63 o 
   8   5  24      245.90      432.51    110.11 o 
   9   5  24     4055.03     4024.58    189.66 o 
  -3   6  24     1115.98     1535.39    131.93 o 
  -2   6  24     1156.64     1184.70    122.40 o 
  -1   6  24       56.83       62.35     89.63 o 
 -21   0  25     1007.59     1362.82    175.91 o 
 -19   0  25      466.10      314.50    130.65 o 
 -17   0  25     4773.42     5097.31    244.47 o 
 -15   0  25     1935.85     2270.78    194.39 o 
 -13   0  25     1283.99      916.27    139.10 o 
 -11   0  25     8202.98     8216.18    294.10 o 
  -9   0  25    15445.41    14859.79    584.25 o 
  -7   0  25     5557.89     5333.36    235.48 o 
  -5   0  25    10400.16     9427.39    385.83 o
[truncated: 44,960 more chars]
